# Supplementary material for: The Impacts of Slc19a3 Deletion and Intestinal SLC19A3 Insertion on Thiamine Distribution and Brain Metabolism in the Mouse
Source: Metabolites. 2023 Jul 26;13(8):885. doi: 10.3390/metabo13080885 (PMC10456376; doi:10.3390/metabo13080885)
Supplement: Supplementary file 1 [file metabolites-13-00885-s001.zip]

Archive with 2 entries (2 files):
- 2022 ThiamineDistrib_SuppFig V1.pdf
- 2022 ThiamineDistrib_SuppTables V1.xlsx
