# Supplementary material for: The Impacts of Slc19a3 Deletion and Intestinal SLC19A3 Insertion on Thiamine Distribution and Brain Metabolism in the Mouse
Source: Metabolites. 2023 Jul 26;13(8):885. doi: 10.3390/metabo13080885 (PMC10456376; doi:10.3390/metabo13080885)
Supplement: Supplementary file 1 [file metabolites-13-00885-s001.zip › 2022 ThiamineDistrib_SuppTables V1.xlsx]

## Sheet: SupplementaryTable S1
	Supplementary Table S1. Precision of sample replicates. Replicates were performed in triplicates, except for the brain matrix which was performed in duplicate due to limited tissues.
	Matrix	Ave amount used	Unit	Thiamine Ave ± SD	TMP	TDP	Thiamine %CV	TMP	TDP
					Ave ± SD	Ave ± SD		%CV	%CV
	Plasma	10 uL	nmol/L	267.7 ± 14.4	NA	NA	0.054	NA	NA
	RBCs	15.8 mg	nmol/g	NA	NA	1208 ± 90.9	NA	NA	0.075
	Duodenum	22.5 mg	nmol/g	2.2 ± 0.4	5.2 ± 1.7	2.5 ± 1.3	0.183	0.328	0.503
	Brain	71.0 mg	nmol/g	0.7 ± 0.1	4.9 ± 0.8	4.9 ± 1	0.154	0.158	0.198
	Kidney	24.9 mg	nmol/g	3.7 ± 0.4	19.5 ± 2.1	40.6 ± 3.9	0.119	0.107	0.097
	Liver	40.0 mg	nmol/g	13.7 ± 5.1	10.1 ± 4	8.6 ± 2.2	0.376	0.398	0.255
	Heart	22.9 mg	nmol/g	1.0 ± 0.5	17.6 ± 2.5	17.8 ± 8.4	0.505	0.141	0.471
	Fat	35.0 mg	nmol/g	0.03 ± 0.01	0.18 ± 0.17	0.27 ± 0.11	0.434	0.92	0.417

## Sheet: SupplementaryTable S2
	Supplementary Table S2. Thiamine vitamers concentrations in plasma, RBCs, and tissues, along with body composition, body weight, food intake and tissue weight of Wildtype (WT) , Transgenic (TG), and Knockout (KO) mice. T= Thiamine, TMP = Thiamine monophosphate, TDP = Thiamine diphosphate.
Mouse ID	Diet (Thiamine HCl g/kg)	sex	Genotype	Diet_Genotype Groups	Plasma_T (nM)	RBC_TDP (nmol/L)	Heart_T (nmol/g)	Heart_TDP (nmol/g)	Heart_TMP (nmol/g)	Liver_T (nmol/g)	Liver_TDP (nmol/g)	Liver_TMP (nmol/g)	Brain_T (nmol/g)	Brain_TDP (nmol/g)	Brain_TMP (nmol/g)	Kidney_T (nmol/g)	Kidney_TDP (nmol/g)	Kidney_TMP (nmol/g)	Fat_T (nmol/g)	Fat_TDP (nmol/g)	Fat_TMP (nmol/g)	Duodenum_T (nmol/g)	Duodenum_TDP (nmol/g)	Duodenum_TMP (nmol/g)	MRI fat wk0 (g)	MRI fat% wk0 (%)	MRI lean wk0 (g)	MRI lean% wk0 (%)	MRI fat wk2 (g)	MRI fat% wk2 (%)	MRI lean wk2 (g)	MRI lean% wk2 (%)	MRI fat wk4 (g)	MRI fat% wk4 (%)	MRI lean wk4 (g)	MRI lean% wk4 (%)	BW wk0 (g)	BW wk1 (g)	BW wk2 (g)	BW wk3 (g)	BW wk4 (g)	Food wk1 (g)	Food wk2 (g)	Food wk3 (g)	Food wk4 (g)	sac BW (g)	sac Liver (g)	sac Heart (g)	sac Kidney (g)
346	85	M	KO	85mg/kg_KO	175.4	1115.8	0.23	25.57	16.06	6.08	9.22	14.49	0.18	2.63	4.67	0.88	28.22	7.67	0.01	0.13	0.05	1.40089	1.94555	2.87079	3.415	0.124	23.17	0.842239	4.87	0.171	22.26	0.783	4.89	0.172	22.405	0.789	28.05	30.41	28.42	28.07	28.4	16.53	14.87	15.41	16.65	27.93	1.018	0.109	0.27
349	85	M	KO	85mg/kg_KO	169.13	1287.91	1.36	12.63	20.61	23.58	5.09	11.53	0.17	2.99	4.53	0.86	24.64	9.4	0.02	0.4	0.2	1.09306	3.43329	3.73134	4	0.14	23.93	0.837006	3.285	0.125	22.17	0.846	4.3	0.153	23.2	0.826	27.52	27.46	26.21	27.17	28.09	17.83	19.28	21.64	20.04	27.72	0.684	0.145	0.36
350	85	M	KO	85mg/kg_KO	165.26	1294.72	0.18	30.28	9.31	9.31	6.39	7.98	0.12	4.75	1.65	2.89	10.17	10.41	0.01	0.12	0.05	0.872316	0.678709	2.80078	3.98	0.148	22.11	0.821322	3.935	0.147	22.085	0.826	4.565	0.165	22.42	0.809	26.79	28.45	26.75	26.8	27.72	16.48	14.25	16.73	19.09	28.78	1.082	0.126	0.267
354	85	F	KO	85mg/kg_KO	190.63	1185.74	0.45	22.38	12.41	5.27	22.14	16.58	0.14	5.26	1.72	1.68	18.14	13.28	0.05	0.85	0.43	1.06246	1.25175	3.111	3.85	0.187	15.575	0.757908	3.795	0.18	16.18	0.766	3.2	0.156	16.07	0.781	21.36	20.77	21.11	20.95	20.57	11.25	14.25	13.54	13.47	20.27	0.695	0.084	0.213
387	85	F	KO	85mg/kg_KO	279.1	1401.14	1	17.77	17.58	10.07	11.33	6.79	0.5	6.52	3.03	4.01	26.35	18.74	0.04	0.39	0.18	1.65165	3.10258	4.95167	2.495	0.122	16.725	0.81665	2.785	0.135	16.77	0.81	2.85	0.139	16.49	0.804	19.76	21.26	20.7	22.51	20.52	15.57	18.21	20.25	14.65	19.97	0.731	0.086	0.192
392	85	F	KO	85mg/kg_KO	141.57	1179.41	1.28	11.49	13.42	10.87	7.88	6.88	0.12	2.5	3.4	0.97	24.25	11.49	0.01	0.19	0.05	2.58895	1.27719	1.75605	3.03	0.152	16.13	0.806903	2.565	0.128	16.575	0.827	3.13	0.153	16.05	0.784	20.78	20.23	20.05	21.12	20.48	11.53	18.16	17.86	17	20.2	0.76	0.09	0.206
316	17	M	TG	17mg/kg_Trans	97.22	1118.58	0.32	29.42	21.81	7.59	9.84	23.69	0.2	2.97	4.81	0.74	17.16	9.07	0.02	0.32	0.23	1.13941	0.979728	4.6781	4.17	0.145	23.245	0.809366	3.12	0.116	22.76	0.848	3.11	0.112	23.195	0.839	28.86	29.9	26.83	27.67	27.66	17.49	16.33	18.44	17.59	26.78	0.968	0.121	0.347
331	17	F	TG	17mg/kg_Trans	132.91	1085.54	0.35	27.87	18.89	5.37	10.82	15.27	0.17	5.99	2.24	0.99	19.95		0.02	0.32	0.18	0.307532	2.56593	1.89127	4.615	0.218	15.565	0.734545	3.145	0.156	15.855	0.784	3.755	0.175	16.18	0.755	20.8	21.63	20.22	20.67	21.42	14.05	13.54	15.69	14.32	20.1	0.729	0.083	0.179
335	17	M	TG	17mg/kg_Trans	259.86	1486.66	0.37	24.81	20.86	12.6	6.52	5.77	0.19	5.47	1.79	1.73	25.5	11.64	0.05	0.9	0.35	1.06893	0.634103	4.27176	4.05	0.145	22.845	0.819111	4.02	0.146	22.46	0.815	3.87	0.14	22.855	0.824	27.52	29.63	27.55	27.25	27.74	18.55	15.48	14.92	16.39	26.54	0.985	0.117	0.255
336	17	F	TG	17mg/kg_Trans	213.54	1205.16	0.33	29.02	26	6.45	6.01	5.63	0.17	4.06	3.13	1.65	29.55	14.77	0.02	0.27	0.21	0.504216	1.1388	2.89784	3.885	0.188	15.685	0.760669	2.91	0.146	15.965	0.8	3.64	0.171	16.52	0.774	20.46	20.76	19.96	20.55	21.34	11.65	14	15.29	15.51	20.17	0.701	0.084	0.182
340	17	M	TG	17mg/kg_Trans	198.38	1208.02	2.53	15.98	15.49	11.29	6.44	9.76	0.23	4.05	4.03	1.97	17.35	13.74	0.01	0.08	0.04	0.409043	1.50034	1.54587	3.81	0.134	23.505	0.829101	4.98	0.171	23.015	0.791	6.465	0.212	22.945	0.751	28.2	30.49	29.1	29.12	30.55	22.68	18.36	18.9	19.81	30.28	1.158	0.126	0.328
348	17	F	TG	17mg/kg_Trans	173.82	1182.25	0.61	19.41	12.81	15.18	9.62	5.99	0.14	3.66	2.58	1.15	31.41	13.56	0.04	0.98	0.44	0.337923	2.53129	3.17177	4.935	0.223	16.25	0.732972	3.13	0.145	17.505	0.81	3.46	0.157	17.475	0.795	22.64	21.32	21.61	21.74	21.98	11.42	18.84	17.5	17.75	21.15	0.876	0.093	0.202
318	85	M	TG	85mg/kg_Trans	355.22	1794.93	1.77	15.46	33	6.59	14.51	18.78	0.32	5.31	3.66	4.52	35.44	14.55	0.03	0.11	0.06	6.41192	0.987888	7.63047	3.9	0.151	21.025	0.814607	5.555	0.192	22.225	0.769	5.08	0.179	22.08	0.777	26.08	30.43	28.9	28.06	28.4	19.94	16.68	16.6	17.93	28.06	1.117	0.114	0.293
338	85	M	TG	85mg/kg_Trans	289.81	1718.82	0.3	33.73	9.14	8.39	13.65	19.99	0.29	3.21	6.01	2.28	36.91	19.09	0.03	0.2	0.07	1.96949	1.15646	3.31807	4.725	0.16	23.86	0.808539	5.48	0.186	23.165	0.785	5.26	0.174	23.645	0.783	29.47	31.17	29.51	29.15	30.2	16	15.47	15.87	17.53	29.02	0.97	0.121	0.293
339	85	M	TG	85mg/kg_Trans	330.7	1701.28	2.46	11.8	19.32	7.89	11.16	15.9	0.28	5.35	3.16	4.02	36.2	14.67	0.02	0.21	0.12	2.645	5.20628	3.57525	4.15	0.147	23.33	0.824382	4.125	0.145	23.48	0.824	4.49	0.153	23.695	0.806	28.73	30.56	28.48	27.93	29.39	14.53	14.56	15.81	18.82	28.02	1.036	0.126	0.292
343	85	F	TG	85mg/kg_Trans	274.79	1374.99	0.47	22.11	14.75	5.99	16.44	19.19	0.23	4.68	2.54	3.27	34.27	14.59	0.06	0.92	0.38	1.41264	3.77678	4.19505	4.58	0.205	16.52	0.740143	4.095	0.18	17.75	0.779	4.26	0.183	18.11	0.777	22.14	23.42	22.78	22.87	23.31	12.53	15.49	16.27	17.48	22.18	0.748	0.101	0.204
347	85	F	TG	85mg/kg_Trans	295.3	1418.68	1.52	16.45	19.05	4.39	17.11	16.83	0.22	5.48	1.96	2.08	30.07	10.29	0.06	1.02	0.41	2.11509	1.18616	3.89289	3.745	0.189	15.405	0.776071	2.965	0.149	16.205	0.813	2.405	0.123	16.32	0.833	19.44	20.09	19.93	20.41	19.6	9.5	15.73	16.28	15.37	18.59	0.641	0.089	0.19
393	85	F	TG	85mg/kg_Trans	302.65	1682.16	0.38	30.29	12.92	3.63	22.67	12.55	0.27	5.33	2.23	3.53	36.39	12.13	0.02	0.4	0.15	6.03561	2.88494	4.97443	5.155	0.233	16.295	0.735666	5.035	0.222	16.695	0.738	4.775	0.211	16.5	0.729	22.56	23.97	22.63	22.71	22.64	13.14	15.37	15.7	16.23	22.36	0.805	0.092	0.204
365	17	F	WT	17mg/kg _WT	206.12	1395.6	0.27	34.08	8.95	5.02	18.53	21.85	0.68	3.23	5.52	1.69	26.01	9.97	0.01	0.42	0.08	0.265623	3.53002	1.49161	3.77	0.219	12.72	0.738676	3.18	0.178	13.775	0.77	3.155	0.178	13.525	0.762	17.35	18.39	17.89	17.95	17.74	10.16	15.65	15.22	14.75	17.06	0.549	0.083	0.161
369	17	M	WT	17mg/kg _WT	243.69	1407.33	1.37	39.05	37.96	9.51	12.43	27.2	0.63	3.16	6.59	1.44	31.46	14.51	0.02	0.28	0.13	0.465451	3.32061	2.64125	4.48	0.166	21.7	0.803704	3.83	0.149	20.705	0.806	3.945	0.148	21.415	0.804	27.06	28.45	25.69	26.54	26.64	14.32	14.67	16.95	15.78	25.42	0.743	0.109	0.224
370	17	F	WT	17mg/kg _WT	203.26	1155.53	0.43	38.86	24.76	11.3	7.77	8.11	0.65	2.93	6.47	2	30.1	12.85	0.04	0.5	0.18	0.223326	3.41067	1.15059	9.245	0.385	14.005	0.583542	7.495	0.321	15.205	0.651	7.6	0.317	15.44	0.645	23.37	22.23	23.35	23.72	23.94	5.87	19.98	16.73	17.9	20.25	0.776	0.079	0.177
371	17	F	WT	17mg/kg _WT	236.42	1334.78	0.27	26.63	8.9	16.18	7.41	5.94	0.53	5.92	4.99	1.24	32.21	11.48	0.03	0.45	0.28	0.639305	2.97016	2.28303	6.885	0.284	16.74	0.68974	7.085	0.271	18.185	0.697	5.005	0.204	18.105	0.738	24.7	23.95	26.1	23.85	24.53	13.41	23.23	13.45	15.13	21.6	0.727	0.103	0.195
379	17	M	WT	17mg/kg _WT	205.12	1719.97	0.32	33.17	22.39	21.95	7.12	8.99	0.63	5.99	4.84	1.64	31.23	14.81	0.03	0.43	0.22	0.42572	2.87794	2.19957	6.515	0.248	19.135	0.728675	6.61	0.25	18.865	0.715	6.925	0.258	19.1	0.712	26.88	26.46	26.4	27.59	26.83	14.45	19.1	19.38	15.62	25.84	0.793	0.103	0.208
381	17	M	WT	17mg/kg _WT	193.49	1107.55	0.6	24.17	20.59	13.13	9.32	11.39	0.52	3.73	6.66	1.6	25.33	16.52	0.03	0.58	0.35	0.359694	1.74059	1.842	4.445	0.177	20.32	0.808595	3.845	0.161	19.16	0.804	5.815	0.22	19.8	0.748	26.75	24.5	23.84	25.89	26.48	13.3	15.83	19.08	17.75	25.6	0.773	0.109	0.245
366	85	F	WT	85mg/kg_WT	399.48	1799.16	0.55	22.62	20.37	12.68	8.82	13.04	0.53	6.42	3.07	3.42	43.18	13.2	0.03	0.4	0.11	2.17466	2.50196	5.23588	6.185	0.277	15.46	0.692652	5.905	0.266	15.315	0.691	4.595	0.211	15.955	0.732	23.22	23.06	22.16	20.84	21.8	11.68	16.03	13.43	14.46	19.77	0.648	0.089	0.16
372	85	F	WT	85mg/kg_WT	379.78	1062.95	0.58	24.12	17.68	13.98	6.31	6.33	0.64	4.3	6.6	3.51	42.44	18.86	0.09	0.95	0.54	1.19231	0.804622	4.06807	4.48	0.213	15.82	0.751187	3.465	0.163	16.9	0.796	2.34	0.116	16.215	0.804	20.26	21.29	21.23	21.04	20.18	10.92	14.73	15.2	13.68	19.6	0.768	0.093	0.191
374	85	M	WT	85mg/kg_WT		1412.29	0.44	37.87	5.68	6.48	21.39	25.63	0.74	4.67	5.31	2.35	27.54	12.61	0.02	0.58	0.18	1.05439	1.39978	3.34913	5.15	0.197	20.1	0.768055	6.04	0.222	20.25	0.744	4.88	0.186	20.17	0.769	26.11	27.66	27.23	26.6	26.23	15.56	17.41	13.85	14.01	25.46	0.842	0.102	0.237
376	85	F	WT	85mg/kg_WT	335.49	1449.93	1.86	12.43	15.71	16.16	8.08	8.33	0.57	3.25	5.47	5.27	35.56	29.08	0.03	0.37	0.2	0.653879	3.96091	3.40266	7.74	0.298	17.3	0.665641	8.7	0.319	17.595	0.646	8.25	0.302	17.84	0.653	26.11	28.93	27.24	27.46	27.34	17.25	13.33	16.9	15.46	26.48	0.915	0.091	0.203
378	85	M	WT	85mg/kg_WT	450.72	1895.12	0.89	25.19	26.38	14.34	6.5	10.99	0.7	6.43	2.7	3.63	29.6	22.62	0.08	0.94	0.5	1.79153	1.57793	5.42836	6.865	0.239	20.99	0.730341	8.135	0.263	21.515	0.695	7.26	0.241	21.19	0.704	28.45	31.08	30.95	29.85	30.08	15.89	18.36	15.66	15.55	29.01	0.888	0.11	0.262
384	85	M	WT	85mg/kg_WT	357.69	1632.58	0.52	34.25	31.3	13.66	8.55	10.05	0.69	4.66	4.95	2.89	36.9	17.21	0.04	0.17	0.2	1.52978	5.80317	2.68415	5.085	0.198	19.845	0.773986	5.26	0.2	20.045	0.762	5.95	0.218	20.48	0.749	26.16	26.82	26.32	26.96	27.33	13.53	15.21	16.61	16.67	26.91	0.975	0.098	0.265
[truncated: 2 more columns]

## Sheet: SupplementaryTable S3
	Supplementary Table S3. Linear regression modeling vitamers as a function of genotype, diet and sex. For categorical variables, sign of beta coefficients uses wildtype genotype and male sex as references. Positive coefficients represent higher in the transgenic group or in females, while negative coefficients represent lower in TG group or in females. *p ≤0.05, ** p ≤0.01, *** p ≤0.001, **** p ≤0…
			1X_TG/5X_WT	5X_TG/5X_WT	B coefficients
	Tissue	Vitamer	M/F (n =3/3)	M/F (n =3/3)	Gene	Diet	Gene [TG] x Diet [High]	Sex
					[TG]	[High]		[F]
	Plasma	Thiamine	49.5% ± 16.1%	85.1% ± 8.2%	-22.387*	69.084****
	RBCs	TDP	78.75 ± 9.22%	104.7% ± 11.3%		0.508*
	Duodenum	Thiamine	44.9% ±26.9%	245.2% ± 157.3%	0.295*	0.729****
		TMP	76.4% ± 31.0%	114.1% ± 39.5%		0.904**
		TDP	58.3% ± 30.5%	94.7% ± 67.6%
	Brain	Thiamine	29.5% ± 2.8%, 27.5% ± 3.3%	42.0% ± 2.9%, 41.2% ± 4.8%	-0.55****	0.133**		-0.109**
		TMP	66.1% ± 24.4%	69.6% ± 31.7%	-1.043***
		TDP	83.8% ± 64.9%	84.0% ± 69.8%
	Kidney	Thiamine	39.1% ± 13.7%	93.5% ± 27.2%		0.180****
		TMP	59.3% ± 20.3%	75.1% ± 15.7%		0.049*
		TDP	65.5% ± 17.4%	97.2% ± 7.0%		4.468***
	Liver	Thiamine	75.6% ± 30.0%	47.7% ± 14.6%	-0.108**
		TMP	88.9% ± 58.4%	138.8% ± 22.2%
		TDP	82.6% ± 21.2%	160.2% ± 39.5%	0.037	0.065*	0.082*
	Heart	Thiamine	93.3% ± 109.0%	142.5% ± 111.0%
		TMP	98.9% ± 24.1%	92.4% ± 42.4%
		TDP	93.6% ± 21.3%	83.0% ± 33.6%
	Fat	Thiamine	50.8% ± 35.2%	75.0% ± 35.7%		0.115*
		TMP	83.3% ± 48.2%	68.9% ± 54.4%
		TDP	83.8% ± 64.9%	84.0% ± 69.8%

## Sheet: SupplementaryTable S4
	Supplementary Table S4. PLSDA and RF outputs of brain metabolites for WT and TG comparison. Beta coefficients were obtained from modeling metabolite by genotype, sex, and their interaction. PLSDA VIP scores that were <1, 1-1.249, 1.25-1.49, 1.5-1.749, and >1.75 were assigned 0, 0.25, 0.5, 0.75, and 1 respectively, while RF pval from the permutations that were <0.05, 0.051-0.1, 0.101-0.15, 0.151-0…
	Metabolite	Platform	Genotype Beta Coefficient	PLSDA VIP	PLSDA score	RF importance	RF pvalue	RF score	TotalScore
	3-Hydroxyglutaric acid	LCMS	-0.69	2.37	1	0	0.01	1	2
	TMAO	LCMS	-0.71	2.36	1	0.3	0.01	1	2
	Uracil	LCMS	-0.88	2.12	1	0.01	0.01	1	2
	2-hydroxyglutaric acid	GCMS	-0.62	2.03	1	0	0.04	1	2
	Thiamine	LCMS	-0.76	1.83	1	0.01	0.01	1	2
	gamma-Glutamylglutamine	LCMS	-0.54	2.1	1	0	0.07	0.75	1.75
	Xanthosine	LCMS	-0.75	1.72	0.75	0	0.03	1	1.75
	LPE 22:6	LCMS	-0.67	1.72	0.75	0	0.04	1	1.75
	N-epsilon-Acetyllysine	LCMS	-0.6	1.6	0.75	0	0.03	1	1.75
	alpha-Galactosamine-1-phosphate	LCMS	-0.62	1.54	0.75	0	0.03	1	1.75
	N-Acetylmannosamine	LCMS	-0.61	1.44	0.5	0	0.05	1	1.5
	4-Aminobenzoic acid	LCMS	0.64	1.84	1	0	0.44	0	1
	Flavin adenine dinucleotide	LCMS	-0.64	1.68	0.75	0	0.64	0	0.75
	1-monostearin	GCMS	0.57	1.64	0.75	0	0.27	0	0.75
	1-monopalmitin	GCMS	0.44	1.62	0.75	0	0.22	0	0.75
	N-Acetylglutamic acid	LCMS	-0.69	1.61	0.75	0	0.41	0	0.75
	Ala-Ala	LCMS	0.55	1.58	0.75	0	0.3	0	0.75
	Glu-Glu	LCMS	-0.62	1.56	0.75	0	0.21	0	0.75
	oleic acid	GCMS	0.49	1.56	0.75	0	0.53	0	0.75
	Pro-Gln	LCMS	-0.62	1.55	0.75	0	0.41	0	0.75
	Docosahexanoic acid	LCMS	-0.64	1.54	0.75	0	0.53	0	0.75
	Ethanolamine	LCMS	-0.65	1.53	0.75	0	0.42	0	0.75
	LPI 20:4	LCMS	-0.62	1.53	0.75	0	0.86	0	0.75
	Inosine	LCMS	-0.55	1.52	0.75	0	0.31	0	0.75
	Guanosine	LCMS	-0.55	1.52	0.75	0	0.34	0	0.75
	Asp-Thr	LCMS	-0.63	1.5	0.75	0	0.63	0	0.75
	1-Hydroxy-2-naphthoic acid	LCMS	-0.19	1.42	0.5	0	0.16	0.25	0.75
	Gly-Asp	LCMS	-0.58	1.42	0.5	0	0.19	0.25	0.75
	fucose	GCMS	-0.27	1.27	0.5	0	0.17	0.25	0.75
	N-Acetylmethionine	LCMS	-0.49	1.23	0.25	0	0.14	0.5	0.75
	Thr-Asp	LCMS	0.09	1.01	0.25	0	0.15	0.5	0.75
	arachidonic acid	GCMS	0.18	0.95	0	0	0.09	0.75	0.75
	Xanthine	LCMS	-0.58	1.48	0.5	0	0.31	0	0.5
	Cytidine	LCMS	-0.63	1.46	0.5	0	0.26	0	0.5
	Methionine	LCMS	-0.49	1.45	0.5	0	0.59	0	0.5
	sorbitol	GCMS	0.27	1.43	0.5	0	0.19	0	0.5
	Pro-Asp	LCMS	-0.55	1.4	0.5	0	0.58	0	0.5
	Guanosine monophosphate (GMP)	LCMS	-0.18	1.4	0.5	0	0.37	0	0.5
	S-Adenosyl-methionine	LCMS	0.04	1.4	0.5	0	0.27	0	0.5
	Ribose-5-phosphate	LCMS	-0.56	1.38	0.5	0	0.33	0	0.5
	Proline	LCMS	-0.31	1.38	0.5	0	0.27	0	0.5
	Sarcosine	LCMS	-0.62	1.37	0.5	0	0.31	0	0.5
	4-aminovaleric acid betaine	LCMS	0.35	1.36	0.5	0	0.22	0	0.5
	Pro-Glu	LCMS	-0.5	1.36	0.5	0	0.28	0	0.5
	Trehalose	LCMS	0.52	1.36	0.5	0	0.72	0	0.5
	CDP-choline	LCMS	-0.38	1.36	0.5	0	0.85	0	0.5
	inosine 5-monophosphate	GCMS	-0.24	1.34	0.5	0	0.29	0	0.5
	Taurine	LCMS	-0.36	1.33	0.5	0	0.33	0	0.5
	Sucrose	LCMS	0.5	1.32	0.5	0	0.82	0	0.5
	Adenosine 5'-diphosphoribose	LCMS	0.54	1.32	0.5	0	0.31	0	0.5
	Orotic acid	LCMS	-0.54	1.31	0.5	0	0.34	0	0.5
	Urea	LCMS	-0.49	1.31	0.5	0	0.89	0	0.5
	alpha-aminoadipic acid	GCMS	-0.45	1.31	0.5	0	0.49	0	0.5
	oxalic acid	GCMS	0.36	1.31	0.5	0	0.21	0	0.5
	Lactic acid	LCMS	-0.29	1.3	0.5	0	0.35	0	0.5
	Uridine-5-diphosphoacetylglucosamine	LCMS	-0.38	1.3	0.5	0	0.38	0	0.5
	Serine	LCMS	-0.54	1.3	0.5	0	0.33	0	0.5
	Dihydroorotic acid	LCMS	-0.55	1.3	0.5	0	0.7	0	0.5
	Aspartic acid	LCMS	-0.56	1.29	0.5	0	0.28	0	0.5
	3-Methylhistidine	LCMS	-0.14	1.28	0.5	0	0.36	0	0.5
	Thr-Ala	LCMS	-0.39	1.27	0.5	0	0.33	0	0.5
	Glutarylcarnitine	LCMS	-0.5	1.26	0.5	0	0.3	0	0.5
	N,N,N-TRIMETHYLLYSINE	LCMS	-0.38	1.26	0.5	0	0.3	0	0.5
	Pro-Asn	LCMS	-0.44	1.26	0.5	0	0.34	0	0.5
	(3-Carboxypropyl)trimethylammonium	LCMS	-0.46	1.26	0.5	0	0.39	0	0.5
	Adenine	LCMS	-0.49	1.26	0.5	0	0.81	0	0.5
	N-Acetyl-D-lactosamine	LCMS	-0.03	1.26	0.5	0	0.45	0	0.5
	Ile-Pro	LCMS	-0.42	1.25	0.5	0	0.39	0	0.5
	2-Hydroxyacetophenone	LCMS	-0.48	1.25	0.5	0	0.36	0	0.5
	Ganglioside-GM3a2-6/8(d18:1/18:0)	LCMS	0.26	1.24	0.25	0	0.35	0	0.25
	Adenylosuccinic acid	LCMS	-0.46	1.24	0.25	0	0.5	0	0.25
	2'-Deoxyguanosine 3'-monophosphate	LCMS	-0.32	1.23	0.25	0	0.25	0	0.25
	Creatine	LCMS	-0.3	1.23	0.25	0	0.42	0	0.25
	adenosine-5-monophosphate	GCMS	0.3	1.23	0.25	0	0.18	0	0.25
	3'-.alpha.-Sialyl-N-acetyllactosamine	LCMS	-0.15	1.22	0.25	0	0.36	0	0.25
	Glu-Asp	LCMS	-0.48	1.22	0.25	0	0.35	0	0.25
	cis-Aconitic acid	LCMS	-0.49	1.22	0.25	0	0.35	0	0.25
	Xylitol	LCMS	-0.07	1.22	0.25	0	0.43	0	0.25
	N-Methylvaline	LCMS	-0.35	1.21	0.25	0	0.35	0	0.25
	Val-Lys	LCMS	-0.04	1.21	0.25	0	0.37	0	0.25
	Uridine diphosphate galactose	LCMS	-0.42	1.21	0.25	0	0.41	0	0.25
	Guanidinopropionic acid	LCMS	-0.41	1.19	0.25	0	0.33	0	0.25
	UMP	LCMS	-0.04	1.19	0.25	0	0.28	0	0.25
	3-Methoxytyramine	LCMS	-0.49	1.19	0.25	0	0.42	0	0.25
	5'-Methylthioadenosine	LCMS	-0.35	1.18	0.25	0	0.31	0	0.25
	Guanosine 5'-diphosphate-D-mannose	LCMS	-0.28	1.18	0.25	0	0.27	0	0.25
	Cytidine 5'-diphosphate ethanolamine	LCMS	-0.43	1.17	0.25	0	0.29	0	0.25
	2'-Deoxycytidine	LCMS	-0.45	1.16	0.25	0	0.3	0	0.25
	N-Methylalanine	LCMS	-0.47	1.16	0.25	0	0.27	0	0.25
	Indoxyl sulfate	LCMS	0.21	1.15	0.25	0	0.17	0	0.25
	S-Adenosyl-homocysteine	LCMS	-0.42	1.15	0.25	0	0.21	0	0.25
	Phenylphosphoric acid	LCMS	-0.38	1.15	0.25	0	0.31	0	0.25
	Aconitic acid	LCMS	-0.47	1.14	0.25	0	0.23	0	0.25
	Pseudouridine	LCMS	-0.37	1.13	0.25	0	0.27	0	0.25
	5-methoxytryptamine	GCMS	0.38	1.13	0.25	0	0.56	0	0.25
	N,N-Dimethyl-lysine; LC-tDDA; CE20	LCMS	0.14	1.13	0.25	0	0.15	0	0.25
	glucose-1-phosphate	GCMS	0.27	1.13	0.25	0	0.16	0	0.25
	Alanine	LCMS	-0.19	1.12	0.25	0	0.38	0	0.25
	PS 40:6	LCMS	-0.32	1.12	0.25	0	0.35	0	0.25
	Citrulline	LCMS	-0.08	1.11	0.25	0	0.26	0	0.25
	2'-Deoxyguanosine 5'-monophosphate	LCMS	-0.12	1.11	0.25	0	0.2	0	0.25
	Phosphorylcholine	LCMS	-0.09	1.11	0.25	0	0.3	0	0.25
	Ser-Asp	LCMS	-0.43	1.1	0.25	0	0.27	0	0.25
	Nicotinamide	LCMS	-0.17	1.1	0.25	0	0.27	0	0.25
	1,2-Dipalmitoyl-sn-glycero-O-ethyl-3-phosphatidylcholine	LCMS	-0.41	1.1	0.25	0	0.28	0	0.25
	Isovaleryl-carnitine	LCMS	-0.35	1.09	0.25	0	0.27	0	0.25
	Phenylalanine	LCMS	-0.3	1.09	0.25	0	0.3	0	0.25
	Dehydroascorbic acid	LCMS	-0.37	1.08	0.25	0	0.37	0	0.25
	2-Aminoadipic acid	LCMS	-0.38	1.08	0.25	0	0.3	0	0.25
	Glycerophosphocholine	LCMS	-0.01	1.08	0.25	0	0.3	0	0.25
	dehydroabietic acid	GCMS	0.34	1.08	0.25	0	0.2	0	0.25
	Choline	LCMS	-0.4	1.07	0.25	0	0.3	0	0.25
	oleamide	GCMS	0.46	1.07	0.25	0	0.23	0	0.25
	Lauramidopropyl betaine	LCMS	0.45	1.07	0.25	0	0.23	0	0.25
	Glucose-6-phosphate	LCMS	0.3	1.06	0.25	0	0.26	0	0.25
	fructose-6-phosphate	GCMS	0.42	1.06	0.25	0	0.21	0	0.25
	6(5h)-benzo[c]phenanthridinone, 11,12-dihydro-	GCMS	-0.27	1.06	0.25	0	0.22	0	0.25
	2-Aminoethanethiol	LCMS	-0.19	1.05	0.25	0	0.38	0	0.25
	Threonine	LCMS	-0.21	1.05	0.25	0	0.26	0	0.25
	N-Methylglutamic acid	LCMS	-0.4	1.04	0.25	0	0.34	0	0.25
	1-Stearoyl-2-arachidonoyl-sn-glycero-3-phospho-(1'-myo-inositol)	LCMS	0.13	1.03	0.25	0	0.37	0	0.25
	3-(Hydroxymethyl)phenol	LCMS	-0.36	1.03	0.25	0	0.26	0	0.25
	Gln-Glu	LCMS	-0.25	1.03	0.25	0	0.26	0	0.25
	Piperine	LCMS	0.83	1.03	0.25	0	0.15	0	0.25
	dAMP	LCMS	-0.3	1.02	0.25	0	0.25	0	0.25
	Val-Glu	LCMS	-0.14	1.02	0.25	0	0.3	0	0.25
	LPI 18:0	LCMS	-0.41	1.01	0.25	0	0.24	0	0.25
	Adenosine	LCMS	-0.39	1.01	0.25	0	0.54	0	0.25
	Glutaric acid	LCMS	-0.41	1.01	0.25	0	0.28	0	0.25
	2-Oleoyl-1-palmitoyl-sn-glycero-3-phosphoserine	LCMS	0.15	1.01	0.25	0	0.28	0	0.25
	O-Phosphocholine	LCMS	-0.01	1.01	0.25	0	0.35	0	0.25
	Pyroglutamic acid	LCMS	-0.29	1.01	0.25	0	0.35	0	0.25
	azelaic acid	GCMS	0.19	1	0.25	0	0.22	0	0.25
	Pantothenic acid	LCMS	-0.31	0.89	0	0	0.17	0.25	0.25
	stearic acid	GCMS	0.22	0.73	0	0	0.18	0.25	0.25
	citric acid	GCMS	-0.26	1	0	0	0.27	0	0
	Glutathione oxidized	LCMS	-0.23	0.99	0	0	0.36	0	0
	4-Hydroxyphenyllactic acid	LCMS	0.05	0.99	0	0	0.22	0	0
	Cysteine-glutathione disulfide	LCMS	-0.35	0.98	0	0	0.24	0	0
	cis-gondoic acid	GCMS	0.25	0.98	0	0	0.23	0	0
	Serotonin	LCMS	0.01	0.97	0	0	0.38	0	0
	leucine	GCMS	0.31	0.97	0	0	0.35	0	0
	N1-Methyl-4-pyridone-3-carboxamide; LC-tDDA; CE20	LCMS	-0.33	0.97	0	0	0.22	0	0
	N-Acetylneuraminic acid	LCMS	-0.32	0.97	0	0	0.27	0	0
	Ceramide (d18:1/18:0)	LCMS	-0.41	0.97	0	0	0.18	0	0
	2-Docosahexaenoyl-1-stearoyl-sn-glycero-3-phosphoserine	LCMS	-0.33	0.96	0	0	0.39	0	0
	N,N-Dimethylarginine	LCMS	-0.25	0.96	0	0	0.41	0	0
	(2R)-3-Hydroxyisovaleroylcarnitine	LCMS	-0.32	0.95	0	0	0.37	0	0
	Gly-Ala	LCMS	0.35	0.95	0	0	0.27	0	0
	3-Hydroxybutyric acid	LCMS	-0.25	0.95	0	0	0.28	0	0
	PE 38:6	LCMS	-0.4	0.94	0	0	0.24	0	0
	2-deoxypentitol	GCMS	0.07	0.94	0	0	0.14	0	0
	beta-glycerolphosphate	GCMS	0.31	0.94	0	0	0.28	0	0
	Glutamine	LCMS	-0.31	0.94	0	0	0.36	0	0
	2-Pyridone	LCMS	-0.17	0.94	0	0	0.33	0	0
	glucose	GCMS	0.31	0.94	0	0	0.26	0	0
	3-Aminotyrosine	LCMS	0.34	0.94	0	0	0.3	0	0
	N8-Acetylspermidine	LCMS	-0.15	0.94	0	0	0.32	0	0
	N-Methylhistidine	LCMS	-0.24	0.93	0	0	0.37	0	0
	PS 34:1	LCMS	0.14	0.93	0	0	0.3	0	0
	1-Hexadecanoyl-2-octadecadienoyl-sn-glycero-3-phosphocholine	LCMS	-0.28	0.91	0	0	0.41	0	0
	Cortodoxone	LCMS	0.22	0.91	0	0	0.19	0	0
	ethanol phosphate	GCMS	-0.35	0.91	0	0	0.41	0	0
	Ile-Ser	LCMS	-0.14	0.91	0	0	0.22	0	0
	3,5-Dihydroxyphenylglycine	LCMS	-0.37	0.91	0	0	0.26	0	0
	phosphoethanolamine	GCMS	-0.18	0.9	0	0	0.29	0	0
	Methylgallate	LCMS	0.33	0.9	0	0	0.23	0	0
	1-Methyladenosine	LCMS	-0.28	0.9	0	0	0.28	0	0
	beta-Nicotinamide adenine dinucleotide	LCMS	-0.32	0.9	0	0	0.43	0	0
	glyceric acid	GCMS	0.26	0.9	0	0	0.23	0	0
	Hexanoyl-carnitine	LCMS	0.16	0.9	0	0	0.24	0	0
	Propionylcarnitine	LCMS	-0.33	0.9	0	0	0.24	0	0
	4-Hydroxyhippuric acid	LCMS	-0.19	0.9	0	0	0.3	0	0
	NAD	LCMS	-0.33	0.88	0	0	0.3	0	0
	Glutathione (reduced)	LCMS	-0.32	0.87	0	0	0.35	0	0
	Arg-Glu	LCMS	-0.24	0.87	0	0	0.24	0	0
	Acetylcarnitine	LCMS	-0.29	0.87	0	0	0.24	0	0
	1-hexadecanol	GCMS	-0.09	0.87	0	0	0.2	0	0
	N-(Octadecanoyl)sphing-4-enine-1-phosphocholine	LCMS	-0.11	0.86	0	0	0.23	0	0
	PG 44:12	LCMS	-0.31	0.86	0	0	0.28	0	0
	Citraconic acid	LCMS	-0.25	0.86	0	0	0.27	0	0
	glutamic acid	GCMS	-0.33	0.85	0	0	0.27	0	0
	Ile-Glu	LCMS	0.07	0.85	0	0	0.22	0	0
	Ala-Val	LCMS	-0.16	0.84	0	0	0.2	0	0
	1-Heptadecanoyl-sn-glycero-3-phosphocholine	LCMS	-0.03	0.84	0	0	0.39	0	0
	Gln-Gln	LCMS	-0.25	0.84	0	0	0.32	0	0
	threonic acid	GCMS	0.16	0.84	0	0	0.28	0	0
	Hypoxanthine	LCMS	-0.28	0.84	0	0	0.42	0	0
	1-Palmitoyl-2-arachidonoyl-sn-glycero-3-phosphocholine	LCMS	-0.23	0.83	0	0	0.24	0	0
	Erythronolactone	LCMS	0.05	0.83	0	0	0.33	0	0
	zymosterol	GCMS	-0.03	0.83	0	0	0.16	0	0
	pentadecanoic acid	GCMS	-0.12	0.83	0	0	0.31	0	0
	Methylacetate	LCMS	0.05	0.82	0	0	0.41	0	0
	glycerol-3-galactoside	GCMS	0.21	0.82	0	0	0.24	0	0
	Asp-Val	LCMS	-0.19	0.81	0	0	0.32	0	0
	Betaine	LCMS	0.12	0.81	0	0	0.28	0	0
	Tryptophan	LCMS	-0.32	0.81	0	0	0.26	0	0
	Saccharopine	LCMS	-0.05	0.8	0	0	0.3	0	0
	4-Guanidinobutyric acid	LCMS	-0.24	0.8	0	0	0.32	0	0
	Gallic acid	LCMS	0.25	0.8	0	0	0.14	0	0
	2-Oleoyl-1-palmitoyl-sn-glycero-3-phosphocholine	LCMS	-0.17	0.8	0	0	0.35	0	0
	arachidic acid	GCMS	0.13	0.79	0	0	0.22	0	0
	Histidine	LCMS	0.13	0.79	0	0	0.31	0	0
	N-alpha-methylhistamine	LCMS	-0.2	0.79	0	0	0.32	0	0
	Ile-Lys	LCMS	-0.2	0.79	0	0	0.38	0	0
	Val-Gly	LCMS	0.3	0.79	0	0	0.26	0	0
	1-(1Z-Octadecenyl)-2-(4Z,7Z,10Z,13Z,16Z,19Z-docosahexaenoyl)-sn-glycero-3-phosphoethanolamine	LCMS	-0.32	0.78	0	0	0.26	0	0
	1-Palmitoyl-sn-glycero-3-phosphocholine	LCMS	-0.14	0.78	0	0	0.38	0	0
	PS 38:1	LCMS	0.26	0.78	0	0	0.4	0	0
	Lysine	LCMS	0.13	0.77	0	0	0.34	0	0
	isocitric acid	GCMS	-0.21	0.76	0	0	0.22	0	0
	.gamma.-Aminobutyric acid	LCMS	-0.22	0.76	0	0	0.38	0	0
	isothreitol	GCMS	0.12	0.75	0	0	0.36	0	0
	Carnosine	LCMS	-0.25	0.75	0	0	0.24	0	0
	palmitic acid	GCMS	0.16	0.74	0	0	0.34	0	0
	Arginine	LCMS	0.2	0.74	0	0	0.28	0	0
	4-Hydroxybutanoic acid lactone	LCMS	-0.22	0.74	0	0	0.34	0	0
	Taurocholic acid	LCMS	0.12	0.74	0	0	0.22	0	0
	PE 40:6	LCMS	-0.28	0.73	0	0	0.32	0	0
	2-Docosahexaenoyl-1-stearoyl-sn-glycero-3-phosphoethanolamine	LCMS	-0.27	0.72	0	0	0.32	0	0
	PE 34:2e	LCMS	0.2	0.72	0	0	0.43	0	0
	N-Acetylhistidine	LCMS	-0.23	0.72	0	0	0.46	0	0
	glycerol	GCMS	0.23	0.72	0	0	0.18	0	0
	2-Arachidonoyl-1-stearoyl-sn-glycero-3-phosphoethanolamine	LCMS	-0.14	0.72	0	0	0.24	0	0
	1-Stearoyl-2-arachidonoyl-sn-glycero-3-phosphoserine	LCMS	0.07	0.71	0	0	0.37	0	0
	Ornithine	LCMS	0.17	0.71	0	0	0.37	0	0
	LPC 16:0	LCMS	-0.11	0.71	0	0	0.39	0	0
	UDP-N-acetylglucosamine	GCMS	-0.28	0.7	0	0	0.15	0	0
	Benzyldimethyltetradecylammonium	LCMS	0.29	0.7	0	0	0.29	0	0
	3,4-dihydroxyphenylacetic acid	GCMS	-0.23	0.7	0	0	0.23	0	0
	2-Oleoyl-1-stearoyl-sn-glycero-3-phosphoserine	LCMS	0.2	0.7	0	0	0.42	0	0
	myo-inositol	GCMS	-0.08	0.7	0	0	0.22	0	0
	Acetylcholine	LCMS	-0.05	0.7	0	0	0.24	0	0
	3-Hydroxyvaleric acid	LCMS	-0.01	0.7	0	0	0.22	0	0
	hypotaurine	GCMS	0.21	0.7	0	0	0.31	0	0
	Phosphotyrosine	LCMS	0.03	0.7	0	0	0.3	0	0
	Carnitine	LCMS	-0.1	0.69	0	0	0.37	0	0
	Histamine	LCMS	0.12	0.69	0	0	0.24	0	0
	glycine	GCMS	0.21	0.69	0	0	0.24	0	0
	1,2-anhydro-myo-inositol	GCMS	0.21	0.69	0	0	0.22	0	0
	creatinine	GCMS	0.21	0.69	0	0	0.19	0	0
	1-Stearoyl-2-hydroxy-sn-glycero-3-phosphocholine	LCMS	-0.03	0.69	0	0	0.5	0	0
	inositol-4-monophosphate	GCMS	0.26	0.68	0	0	0.26	0	0
	2-monoolein	GCMS	0.04	0.68	0	0	0.22	0	0
	PI 38:4	LCMS	0.03	0.68	0	0	0.27	0	0
	tocopherol alpha-	GCMS	0.07	0.68	0	0	0.18	0	0
	1-Palmitoyl-2-oleoyl-phosphatidylglycerol	LCMS	-0.18	0.68	0	0	0.24	0	0
	mannose	GCMS	0.19	0.68	0	0	0.22	0	0
	fumaric acid	GCMS	0.2	0.68	0	0	0.29	0	0
	PE 36:4	LCMS	-0.12	0.68	0	0	0.3	0	0
	PS 36:2	LCMS	0.18	0.67	0	0	0.32	0	0
	1-Oleoyl-2-palmitoyl-sn-glycero-3-phosphocholine	LCMS	-0.07	0.67	0	0	0.31	0	0
	PS 36:1	LCMS	0.17	0.67	0	0	0.41	0	0
	caproic acid	GCMS	-0.2	0.67	0	0	0.18	0	0
	N-Nervonoyl-D-erythro-sphingosylphosphorylcholine	LCMS	0.17	0.65	0	0	0.33	0	0
	PE 36:3e	LCMS	0.16	0.65	0	0	0.34	0	0
	malic acid	GCMS	0.21	0.65	0	0	0.65	0	0
	cytidine-5-monophosphate	GCMS	-0.26	0.65	0	0	0.25	0	0
	LPC 18:1	LCMS	-0.04	0.65	0	0	0.42	0	0
	homoserine	GCMS	0.08	0.65	0	0	0.25	0	0
	1-Stearoyl-2-oleoyl-sn-glycero-3-phosphocholine	LCMS	-0.08	0.64	0	0	0.36	0	0
	3-hydroxybutyric acid	GCMS	0.21	0.64	0	0	0.16	0	0
	(3'-sulfo)Gal.beta.-Cer(d18:1/22:0)	LCMS	0.17	0.64	0	0	0.4	0	0
	1-Octadecanoyl-2-octadecenoyl-sn-glycero-3-phosphocholine	LCMS	-0.07	0.64	0	0	0.38	0	0
	3-Hydroxybutyrylcarnitine	LCMS	-0.15	0.64	0	0	0.27	0	0
	cholesterol	GCMS	0.07	0.63	0	0	0.23	0	0
	1-(1Z-Octadecenyl)-2-(5Z,8Z,11Z,14Z-eicosatetraenoyl)-sn-glycero-3-phosphoethanolamine	LCMS	-0.02	0.63	0	0	0.32	0	0
	isoleucine	GCMS	0.2	0.63	0	0	0.2	0	0
	SHexCer d42:2	LCMS	0.16	0.63	0	0	0.34	0	0
	succinic acid	GCMS	-0.16	0.63	0	0	0.24	0	0
	4-Imidazoleacrylic acid	LCMS	0.26	0.63	0	0	0.29	0	0
	1-Stearoyl-2-oleoyl-sn-glycero-3-phosphoethanolamine	LCMS	-0.03	0.63	0	0	0.35	0	0
	Ala-Glu	LCMS	-0.16	0.62	0	0	0.2	0	0
	xylonolactone	GCMS	-0.09	0.62	0	0	0.24	0	0
	2-Hydroxyisobutyric acid	LCMS	-0.21	0.62	0	0	0.13	0	0
	SM d38:1	LCMS	-0.17	0.61	0	0	0.19	0	0
	SHexCer d36:1	LCMS	0.14	0.61	0	0	0.45	0	0
	beta-Hydroxyisovaleric acid	LCMS	0.07	0.61	0	0	0.22	0	0
	phosphate	GCMS	-0.11	0.6	0	0	0.24	0	0
	PE 38:6e	LCMS	0.04	0.6	0	0	0.33	0	0
	Diallyldimethylammonium	LCMS	-0.23	0.6	0	0	0.24	0	0
	asparagine	GCMS	0.03	0.6	0	0	0.17	0	0
	Pyruvic acid	LCMS	-0.18	0.6	0	0	0.26	0	0
	Cholesterol 3-sulfate	LCMS	0.21	0.6	0	0	0.23	0	0
	Cystathionine	LCMS	0.06	0.6	0	0	0.38	0	0
	alanine	GCMS	-0.17	0.59	0	0	0.2	0	0
	Tyrosine	LCMS	0.49	0.59	0	0	0.18	0	0
	methanolphosphate	GCMS	0.09	0.59	0	0	0.27	0	0
	Ac-Asp-Glu	LCMS	0.11	0.58	0	0	0.39	0	0
	N-Acetylaspartylglutamic acid	LCMS	0.12	0.58	0	0	0.37	0	0
	lyxitol	GCMS	-0.2	0.58	0	0	0.18	0	0
	phosphoglycolic acid	GCMS	0.09	0.58	0	0	0.24	0	0
	Asp-Asp	LCMS	-0.16	0.57	0	0	0.27	0	0
	PS 44:12	LCMS	-0.14	0.57	0	0	0.2	0	0
	Linoleic acid	LCMS	0.19	0.57	0	0	0.21	0	0
	arabitol	GCMS	-0.17	0.57	0	0	0.16	0	0
	PI 36:1	LCMS	0.08	0.57	0	0	0.39	0	0
	fructose	GCMS	0.11	0.56	0	0	0.13	0	0
	flavin adenine	GCMS	-0.12	0.56	0	0	0.25	0	0
	PE 36:5e	LCMS	-0.03	0.56	0	0	0.24	0	0
	N-(15Z-Tetracosenoyl)-1-.beta.-galactosylsphing-4-enine	LCMS	0.11	0.55	0	0	0.43	0	0
	fructose-1-phosphate	GCMS	0.1	0.55	0	0	0.17	0	0
	N-methyl-UMP	GCMS	-0.1	0.54	0	0	0.21	0	0
	valine	GCMS	-0.02	0.53	0	0	0.27	0	0
	PE 36:1	LCMS	0.02	0.53	0	0	0.31	0	0
	heptadecanoic acid	GCMS	0.02	0.52	0	0	0.17	0	0
	2,4-Di-tert-butyl-6-[(dimethylamino)methyl]phenol	LCMS	-0.02	0.52	0	0	0.24	0	0
	3-Hydroxyphenylacetic acid	LCMS	0.15	0.52	0	0	0.2	0	0
	dihydrocholesterol	GCMS	-0.09	0.52	0	0	0.2	0	0
	PE 19:1	LCMS	0.1	0.51	0	0	0.34	0	0
	Myristoyl-carnitine	LCMS	-0.01	0.51	0	0	0.22	0	0
	erythritol	GCMS	-0.11	0.5	0	0	0.17	0	0
	glycerol-alpha-phosphate	GCMS	0.11	0.5	0	0	0.26	0	0
	3-phosphoglycerate	GCMS	-0.08	0.5	0	0	0.27	0	0
	PI 38:6	LCMS	-0.09	0.49	0	0	0.15	0	0
	uridine	GCMS	-0.03	0.49	0	0	0.21	0	0
	Palmitoyl-carnitine	LCMS	0.04	0.48	0	0	0.33	0	0
	isothreonic acid	GCMS	-0.01	0.48	0	0	0.23	0	0
	Ile-Ala	LCMS	-0.08	0.47	0	0	0.37	0	0
	Oleoyl-carnitine	LCMS	0.01	0.46	0	0	0.27	0	0
	Panthenol	LCMS	0.05	0.46	0	0	0.26	0	0
	cysteine	GCMS	-0.15	0.46	0	0	0.21	0	0
	palmitoleic acid	GCMS	0.55	0.46	0	0	0.16	0	0
	Anserine	LCMS	0.11	0.45	0	0	0.32	0	0
	butyrolactam	GCMS	0.04	0.42	0	0	0.23	0	0
	N-carbamoylaspartate	GCMS	-0.05	0.42	0	0	0.3	0	0
	noradrenaline	GCMS	0.09	0.42	0	0	0.19	0	0
	maleic acid	GCMS	-0.14	0.41	0	0	0.17	0	0
	3-Methylcrotonylglycine	LCMS	0.01	0.4	0	0	0.26	0	0
	Dopamine	GCMS	-0.08	0.39	0	0	0.16	0	0
	2,5-dihydroxypyrazine	GCMS	-0.04	0.38	0	0	0.25	0	0
	maltose	GCMS	0.01	0.37	0	0	0.28	0	0
	Ascorbic acid	LCMS	-0.01	0.37	0	0	0.15	0	0
	Vaccenic acid	LCMS	0.1	0.35	0	0	0.26	0	0
	N-acetylaspartic acid	GCMS	0.02	0.34	0	0	0.2	0	0
	Pentaethylene glycol	LCMS	0.09	0.32	0	0	0.19	0	0
	ribonic acid	GCMS	0.07	0.32	0	0	0.25	0	0
	pyrophosphate	GCMS	0.43	0.29	0	0	0.15	0	0
	2-ketobutyric acid	GCMS	-0.03	0.27	0	0	0.24	0	0
	3-hydroxy-3-methylglutaric acid	GCMS	-0.06	0.23	0	0	0.24	0	0

## Sheet: SupplementaryTable S5
	Supplementary Table S5. PLSDA and RF outputs of brain metabolites for WT and KO comparison. Beta coefficients were obtained from modeling metabolite by genotype, sex, and their interaction. PLSDA VIP scores that were <1, 1-1.249, 1.25-1.49, 1.5-1.749, and >1.75 were assigned 0, 0.25, 0.5, 0.75, and 1 respectively, while RF pval from the permutations that were <0.05, 0.051-0.1, 0.101-0.15, 0.151-0…
	Metabolite	Platform	Beta Coefficient	PLSDA VIP	PLSDA score	RF importance	RF pvalue	RF score	TotalScore
	Thiamine	LCMS	-0.71	2.48	1	0.08	0.01	1	2
	arabitol	GCMS	-0.63	1.99	1	0.01	0.02	1	2
	1-monopalmitin	GCMS	0.5	1.94	1	0	0.02	1	2
	oleic acid	GCMS	0.58	1.9	1	0.01	0.01	1	2
	Xylitol	LCMS	-0.45	1.9	1	0	0.02	1	2
	Xanthine	LCMS	-0.63	1.87	1	0	0.03	1	2
	Uracil	LCMS	-0.54	1.83	1	0	0.02	1	2
	Guanosine	LCMS	-0.7	1.96	1	0	0.06	0.75	1.75
	alpha-aminoadipic acid	GCMS	-0.59	1.74	0.75	0.02	0.01	1	1.75
	Xanthosine	LCMS	-0.48	1.68	0.75	0	0.03	1	1.75
	2-hydroxyglutaric acid	GCMS	-0.45	1.65	0.75	0	0.04	1	1.75
	lyxitol	GCMS	-0.49	1.6	0.75	0	0.03	1	1.75
	2-Hydroxyacetophenone	LCMS	-0.48	1.54	0.75	0	0.02	1	1.75
	Adenine	LCMS	-0.48	1.53	0.75	0	0.02	1	1.75
	N-Acetylmannosamine	LCMS	-0.39	1.5	0.75	0	0.05	1	1.75
	fructose	GCMS	0.49	1.7	0.75	0	0.08	0.75	1.5
	Trehalose	LCMS	0.5	1.62	0.75	0	0.06	0.75	1.5
	LPI 18:0	LCMS	-0.48	1.6	0.75	0	0.09	0.75	1.5
	Sucrose	LCMS	0.51	1.58	0.75	0	0.08	0.75	1.5
	Pro-Gln	LCMS	-0.37	1.25	0.5	0	0.04	1	1.5
	Cortodoxone	LCMS	0.48	1.58	0.75	0	0.14	0.5	1.25
	Aspartic acid	LCMS	-0.49	1.48	0.5	0	0.09	0.75	1.25
	3-Hydroxyglutaric acid	LCMS	-0.49	1.48	0.5	0	0.07	0.75	1.25
	erythritol	GCMS	-0.27	1.44	0.5	0	0.06	0.75	1.25
	N,N-Dimethyl-lysine; LC-tDDA; CE20	LCMS	0.32	1.38	0.5	0	0.07	0.75	1.25
	Carnosine	LCMS	-0.49	1.38	0.5	0	0.08	0.75	1.25
	4-Aminobenzoic acid	LCMS	0.44	1.93	1	0	0.27	0	1
	Inosine	LCMS	-0.49	1.49	0.5	0	0.12	0.5	1
	Glutaric acid	LCMS	-0.47	1.47	0.5	0	0.13	0.5	1
	3-(Hydroxymethyl)phenol	LCMS	-0.5	1.47	0.5	0	0.11	0.5	1
	4-Hydroxyphenyllactic acid	LCMS	-0.43	1.47	0.5	0	0.11	0.5	1
	inosine 5-monophosphate	GCMS	-0.29	1.36	0.5	0	0.14	0.5	1
	1-Palmitoyl-2-oleoyl-phosphatidylglycerol	LCMS	-0.37	1.27	0.5	0	0.14	0.5	1
	Glutarylcarnitine	LCMS	-0.41	1.27	0.5	0	0.12	0.5	1
	cytidine-5-monophosphate	GCMS	-0.31	1.27	0.5	0	0.12	0.5	1
	Cytidine 5'-diphosphate ethanolamine	LCMS	-0.29	1.26	0.5	0	0.13	0.5	1
	2-Pyridone	LCMS	0.08	1.17	0.25	0	0.1	0.75	1
	1-Stearoyl-2-oleoyl-sn-glycero-3-phosphocholine	LCMS	-0.26	1.09	0.25	0	0.07	0.75	1
	Glutathione oxidized	LCMS	-0.16	1.08	0.25	0	0.09	0.75	1
	PE 38:6e	LCMS	-0.17	1.06	0.25	0	0.06	0.75	1
	N-methyl-UMP	GCMS	-0.34	1.03	0.25	0	0.07	0.75	1
	UMP	LCMS	0.51	1.68	0.75	0	0.83	0	0.75
	phosphoethanolamine	GCMS	-0.52	1.56	0.75	0	0.33	0	0.75
	glycerol-3-galactoside	GCMS	0.38	1.53	0.75	0	0.48	0	0.75
	Adenosine 5'-diphosphoribose	LCMS	0.41	1.39	0.5	0	0.16	0.25	0.75
	2-deoxypentitol	GCMS	-0.33	1.31	0.5	0	0.17	0.25	0.75
	4-Imidazoleacrylic acid	LCMS	0.29	1.06	0.25	0	0.14	0.5	0.75
	alanine	GCMS	-0.17	1.03	0.25	0	0.14	0.5	0.75
	Methylacetate	LCMS	0.16	0.98	0	0	0.06	0.75	0.75
	methanolphosphate	GCMS	0.29	0.93	0	0	0.08	0.75	0.75
	1-Palmitoyl-sn-glycero-3-phosphocholine	LCMS	-0.01	0.92	0	0	0.08	0.75	0.75
	gamma-Glutamylglutamine	LCMS	-0.13	0.84	0	0	0.09	0.75	0.75
	O-Phosphocholine	LCMS	0.06	0.81	0	0	0.1	0.75	0.75
	succinic acid	GCMS	-0.08	0.75	0	0	0.08	0.75	0.75
	N-Methylalanine	LCMS	0	0.53	0	0	0.08	0.75	0.75
	Glutathione (reduced)	LCMS	0.05	0.51	0	0	0.1	0.75	0.75
	uridine	GCMS	-0.47	1.49	0.5	0	0.49	0	0.5
	3-Methoxytyramine	LCMS	-0.5	1.49	0.5	0	0.64	0	0.5
	Docosahexanoic acid	LCMS	-0.44	1.48	0.5	0	0.34	0	0.5
	LPE 22:6	LCMS	-0.46	1.48	0.5	0	0.23	0	0.5
	oleamide	GCMS	0.36	1.47	0.5	0	0.68	0	0.5
	Ile-Ser	LCMS	0.3	1.43	0.5	0	0.24	0	0.5
	Dihydroorotic acid	LCMS	-0.33	1.43	0.5	0	0.9	0	0.5
	dAMP	LCMS	0.34	1.42	0.5	0	0.94	0	0.5
	N-Acetylhistidine	LCMS	-0.4	1.41	0.5	0	0.63	0	0.5
	Citrulline	LCMS	0.29	1.41	0.5	0	0.71	0	0.5
	2,5-dihydroxypyrazine	GCMS	-0.41	1.4	0.5	0	0.87	0	0.5
	glycine	GCMS	0.38	1.39	0.5	0	0.53	0	0.5
	cis-Aconitic acid	LCMS	-0.35	1.37	0.5	0	0.94	0	0.5
	LPI 20:4	LCMS	-0.41	1.37	0.5	0	0.23	0	0.5
	Sarcosine	LCMS	-0.34	1.32	0.5	0	0.44	0	0.5
	N-Acetylglutamic acid	LCMS	-0.36	1.3	0.5	0	0.78	0	0.5
	threonic acid	GCMS	0.44	1.29	0.5	0	0.22	0	0.5
	glutamic acid	GCMS	-0.38	1.28	0.5	0	0.4	0	0.5
	palmitic acid	GCMS	0.35	1.28	0.5	0	0.21	0	0.5
	isocitric acid	GCMS	0.11	1.26	0.5	0	0.43	0	0.5
	cis-gondoic acid	GCMS	0.28	1.26	0.5	0	0.28	0	0.5
	2,4-Di-tert-butyl-6-[(dimethylamino)methyl]phenol	LCMS	0.41	1.25	0.5	0	0.36	0	0.5
	3-Hydroxybutyric acid	LCMS	-0.44	1.21	0.25	0	0.16	0.25	0.5
	.gamma.-Aminobutyric acid	LCMS	-0.34	1.21	0.25	0	0.18	0.25	0.5
	4-Hydroxybutanoic acid lactone	LCMS	-0.35	1.2	0.25	0	0.2	0.25	0.5
	Glucose-6-phosphate	LCMS	0.25	1.13	0.25	0	0.16	0.25	0.5
	Choline	LCMS	-0.27	1.13	0.25	0	0.19	0.25	0.5
	Glu-Glu	LCMS	-0.27	1.11	0.25	0	0.18	0.25	0.5
	2-ketobutyric acid	GCMS	-0.35	1.1	0.25	0	0.2	0.25	0.5
	Adenosine	LCMS	-0.24	1.1	0.25	0	0.16	0.25	0.5
	4-Hydroxyhippuric acid	LCMS	-0.22	1.07	0.25	0	0.18	0.25	0.5
	3,5-Dihydroxyphenylglycine	LCMS	-0.32	1	0.25	0	0.19	0.25	0.5
	Ile-Glu	LCMS	-0.3	0.98	0	0	0.12	0.5	0.5
	Erythronolactone	LCMS	0.16	0.97	0	0	0.11	0.5	0.5
	N-carbamoylaspartate	GCMS	0.31	0.96	0	0	0.14	0.5	0.5
	3-hydroxybutyric acid	GCMS	0.22	0.94	0	0	0.15	0.5	0.5
	malic acid	GCMS	0.1	0.93	0	0	0.15	0.5	0.5
	S-Adenosyl-methionine	LCMS	0.17	0.91	0	0	0.15	0.5	0.5
	zymosterol	GCMS	-0.18	0.89	0	0	0.13	0.5	0.5
	arachidonic acid	GCMS	-0.2	0.88	0	0	0.11	0.5	0.5
	N-(Octadecanoyl)sphing-4-enine-1-phosphocholine	LCMS	0.08	0.83	0	0	0.12	0.5	0.5
	Glycerophosphocholine	LCMS	0.07	0.79	0	0	0.12	0.5	0.5
	myo-inositol	GCMS	-0.02	0.77	0	0	0.12	0.5	0.5
	PI 38:6	LCMS	-0.15	0.76	0	0	0.11	0.5	0.5
	Dopamine	GCMS	-0.22	0.74	0	0	0.15	0.5	0.5
	Guanidinopropionic acid	LCMS	-0.16	0.73	0	0	0.15	0.5	0.5
	PE 19:1	LCMS	-0.17	0.73	0	0	0.14	0.5	0.5
	creatinine	GCMS	0.17	0.69	0	0	0.15	0.5	0.5
	Thr-Asp	LCMS	-0.13	0.68	0	0	0.13	0.5	0.5
	Piperine	LCMS	0.13	0.65	0	0	0.13	0.5	0.5
	isoleucine	GCMS	0	0.55	0	0	0.12	0.5	0.5
	3,4-dihydroxyphenylacetic acid	GCMS	-0.13	0.54	0	0	0.15	0.5	0.5
	maleic acid	GCMS	0.06	0.42	0	0	0.13	0.5	0.5
	glyceric acid	GCMS	0.1	0.41	0	0	0.11	0.5	0.5
	2'-Deoxycytidine	LCMS	-0.01	0.41	0	0	0.12	0.5	0.5
	1-monostearin	GCMS	0.39	1.24	0.25	0	0.5	0	0.25
	isothreitol	GCMS	0.06	1.23	0.25	0	0.41	0	0.25
	stearic acid	GCMS	0.32	1.23	0.25	0	0.5	0	0.25
	arachidic acid	GCMS	0.23	1.22	0.25	0	0.39	0	0.25
	4-Guanidinobutyric acid	LCMS	-0.39	1.21	0.25	0	0.3	0	0.25
	1-Methyladenosine	LCMS	-0.35	1.2	0.25	0	0.79	0	0.25
	Ribose-5-phosphate	LCMS	-0.32	1.18	0.25	0	0.24	0	0.25
	Tryptophan	LCMS	-0.24	1.17	0.25	0	0.24	0	0.25
	mannose	GCMS	-0.33	1.17	0.25	0	0.48	0	0.25
	S-Adenosyl-homocysteine	LCMS	-0.28	1.16	0.25	0	0.32	0	0.25
	heptadecanoic acid	GCMS	0.31	1.14	0.25	0	0.22	0	0.25
	1-(1Z-Octadecenyl)-2-(4Z,7Z,10Z,13Z,16Z,19Z-docosahexaenoyl)-sn-glycero-3-phosphoethanolamine	LCMS	-0.28	1.14	0.25	0	0.92	0	0.25
	dehydroabietic acid	GCMS	0.2	1.12	0.25	0	0.25	0	0.25
	Urea	LCMS	-0.29	1.11	0.25	0	0.68	0	0.25
	3-Hydroxybutyrylcarnitine	LCMS	-0.27	1.1	0.25	0	0.52	0	0.25
	Guanosine 5'-diphosphate-D-mannose	LCMS	-0.25	1.09	0.25	0	0.89	0	0.25
	cholesterol	GCMS	0.23	1.09	0.25	0	0.62	0	0.25
	2-monoolein	GCMS	0.26	1.08	0.25	0	0.29	0	0.25
	Orotic acid	LCMS	-0.3	1.08	0.25	0	0.55	0	0.25
	1-hexadecanol	GCMS	0.17	1.07	0.25	0	0.19	0	0.25
	N-Acetyl-D-lactosamine	LCMS	0.06	1.05	0.25	0	0.31	0	0.25
	Asp-Thr	LCMS	-0.26	1.03	0.25	0	0.36	0	0.25
	alpha-Galactosamine-1-phosphate	LCMS	-0.24	1.03	0.25	0	0.3	0	0.25
	Hypoxanthine	LCMS	-0.21	1.02	0.25	0	0.59	0	0.25
	Ethanolamine	LCMS	-0.23	1.02	0.25	0	0.31	0	0.25
	Ile-Ala	LCMS	0.19	1.02	0.25	0	0.3	0	0.25
	Nicotinamide	LCMS	-0.04	1.02	0.25	0	0.41	0	0.25
	Asp-Val	LCMS	-0.12	1.01	0.25	0	0.57	0	0.25
	N-Methylvaline	LCMS	-0.2	1.01	0.25	0	0.58	0	0.25
	Cysteine-glutathione disulfide	LCMS	-0.25	1.01	0.25	0	0.42	0	0.25
	1-Oleoyl-2-palmitoyl-sn-glycero-3-phosphocholine	LCMS	-0.13	1	0.25	0	0.4	0	0.25
	Tyrosine	LCMS	-0.11	1	0.25	0	0.45	0	0.25
	Adenylosuccinic acid	LCMS	-0.23	1	0.25	0	0.5	0	0.25
	CDP-choline	LCMS	-0.23	1	0.25	0	0.54	0	0.25
	PE 36:4	LCMS	0.01	0.95	0	0	0.2	0.25	0.25
	glucose-1-phosphate	GCMS	-0.12	0.93	0	0	0.2	0.25	0.25
	inositol-4-monophosphate	GCMS	0.18	0.82	0	0	0.2	0.25	0.25
	fumaric acid	GCMS	0.16	0.8	0	0	0.17	0.25	0.25
	Serine	LCMS	0	0.74	0	0	0.19	0.25	0.25
	oxalic acid	GCMS	0.24	0.73	0	0	0.2	0.25	0.25
	Indoxyl sulfate	LCMS	-0.19	0.7	0	0	0.16	0.25	0.25
	Flavin adenine dinucleotide	LCMS	-0.12	0.7	0	0	0.17	0.25	0.25
	leucine	GCMS	0.15	0.69	0	0	0.19	0.25	0.25
	4-aminovaleric acid betaine	LCMS	-0.05	0.63	0	0	0.18	0.25	0.25
	ribonic acid	GCMS	-0.18	0.6	0	0	0.19	0.25	0.25
	Lysine	LCMS	0.02	0.6	0	0	0.18	0.25	0.25
	Pyroglutamic acid	LCMS	0.14	0.58	0	0	0.19	0.25	0.25
	sorbitol	GCMS	-0.01	0.57	0	0	0.17	0.25	0.25
	flavin adenine	GCMS	0.16	0.57	0	0	0.17	0.25	0.25
	N,N,N-TRIMETHYLLYSINE	LCMS	0.02	0.34	0	0	0.17	0.25	0.25
	2-Oleoyl-1-palmitoyl-sn-glycero-3-phosphoserine	LCMS	0.19	1	0	0	0.63	0	0
	(2R)-3-Hydroxyisovaleroylcarnitine	LCMS	-0.18	0.99	0	0	0.48	0	0
	1,2-Dipalmitoyl-sn-glycero-O-ethyl-3-phosphatidylcholine	LCMS	-0.24	0.99	0	0	0.69	0	0
	2-Aminoethanethiol	LCMS	-0.12	0.99	0	0	0.63	0	0
	Val-Glu	LCMS	-0.28	0.98	0	0	0.21	0	0
	UDP-N-acetylglucosamine	GCMS	-0.24	0.98	0	0	0.34	0	0
	N-Methylglutamic acid	LCMS	-0.31	0.97	0	0	0.82	0	0
	Threonine	LCMS	-0.06	0.97	0	0	0.35	0	0
	2-Aminoadipic acid	LCMS	-0.29	0.97	0	0	0.21	0	0
	Alanine	LCMS	0.12	0.96	0	0	0.32	0	0
	Palmitoyl-carnitine	LCMS	0.02	0.96	0	0	0.25	0	0
	phosphoglycolic acid	GCMS	0.26	0.96	0	0	0.62	0	0
	N,N-Dimethylarginine	LCMS	0.1	0.95	0	0	0.86	0	0
	PE 36:5e	LCMS	-0.08	0.95	0	0	0.23	0	0
	Taurocholic acid	LCMS	0	0.95	0	0	0.3	0	0
	1-(1Z-Octadecenyl)-2-(5Z,8Z,11Z,14Z-eicosatetraenoyl)-sn-glycero-3-phosphoethanolamine	LCMS	-0.04	0.95	0	0	0.47	0	0
	NAD	LCMS	-0.05	0.94	0	0	0.37	0	0
	Carnitine	LCMS	-0.01	0.94	0	0	0.23	0	0
	3-Hydroxyphenylacetic acid	LCMS	-0.05	0.94	0	0	0.26	0	0
	PE 40:6	LCMS	-0.26	0.94	0	0	0.43	0	0
	PS 34:1	LCMS	0.13	0.93	0	0	0.5	0	0
	Acetylcarnitine	LCMS	-0.19	0.93	0	0	0.28	0	0
	Citraconic acid	LCMS	0.24	0.92	0	0	0.31	0	0
	Pentaethylene glycol	LCMS	0.29	0.92	0	0	0.48	0	0
	Phenylphosphoric acid	LCMS	-0.25	0.92	0	0	0.25	0	0
	Arg-Glu	LCMS	-0.04	0.92	0	0	0.37	0	0
	1-Hydroxy-2-naphthoic acid	LCMS	-0.15	0.92	0	0	0.48	0	0
	butyrolactam	GCMS	-0.21	0.91	0	0	0.22	0	0
	N-Acetylneuraminic acid	LCMS	-0.23	0.91	0	0	0.57	0	0
	2-Hydroxyisobutyric acid	LCMS	-0.28	0.9	0	0	0.48	0	0
	fructose-6-phosphate	GCMS	0.2	0.9	0	0	0.94	0	0
	N8-Acetylspermidine	LCMS	0.06	0.9	0	0	0.22	0	0
	LPC 16:0	LCMS	0.01	0.89	0	0	0.32	0	0
	LPC 18:1	LCMS	-0.25	0.89	0	0	0.56	0	0
	Histamine	LCMS	-0.27	0.89	0	0	0.45	0	0
	Aconitic acid	LCMS	-0.21	0.88	0	0	0.51	0	0
	Creatine	LCMS	0.08	0.88	0	0	0.22	0	0
	Isovaleryl-carnitine	LCMS	-0.2	0.88	0	0	0.5	0	0
	fructose-1-phosphate	GCMS	-0.26	0.88	0	0	0.66	0	0
	Gly-Asp	LCMS	-0.17	0.88	0	0	0.31	0	0
	1-Octadecanoyl-2-octadecenoyl-sn-glycero-3-phosphocholine	LCMS	-0.16	0.88	0	0	0.32	0	0
	Pro-Asp	LCMS	-0.17	0.87	0	0	0.41	0	0
	PE 36:1	LCMS	-0.2	0.87	0	0	0.3	0	0
	Lauramidopropyl betaine	LCMS	0.18	0.87	0	0	0.29	0	0
	Phenylalanine	LCMS	-0.08	0.87	0	0	0.48	0	0
	Uridine diphosphate galactose	LCMS	-0.07	0.87	0	0	0.23	0	0
	glucose	GCMS	0.2	0.86	0	0	0.36	0	0
	Ala-Val	LCMS	0.1	0.86	0	0	0.25	0	0
	N-alpha-methylhistamine	LCMS	-0.13	0.86	0	0	0.46	0	0
	beta-glycerolphosphate	GCMS	0.11	0.86	0	0	0.35	0	0
	Pro-Asn	LCMS	-0.18	0.86	0	0	0.92	0	0
	PG 44:12	LCMS	-0.25	0.86	0	0	0.36	0	0
	glycerol-alpha-phosphate	GCMS	-0.18	0.85	0	0	0.4	0	0
	Gln-Glu	LCMS	0.12	0.85	0	0	0.28	0	0
	Saccharopine	LCMS	-0.03	0.85	0	0	0.37	0	0
	TMAO	LCMS	-0.15	0.85	0	0	0.56	0	0
	Histidine	LCMS	-0.18	0.85	0	0	0.38	0	0
	Lactic acid	LCMS	-0.14	0.85	0	0	0.45	0	0
	Propionylcarnitine	LCMS	-0.07	0.85	0	0	0.41	0	0
	2-Docosahexaenoyl-1-stearoyl-sn-glycero-3-phosphoethanolamine	LCMS	-0.2	0.84	0	0	0.41	0	0
	2-Arachidonoyl-1-stearoyl-sn-glycero-3-phosphoethanolamine	LCMS	-0.02	0.84	0	0	0.3	0	0
	1-Stearoyl-2-hydroxy-sn-glycero-3-phosphocholine	LCMS	-0.07	0.84	0	0	0.53	0	0
	Gln-Gln	LCMS	0.12	0.84	0	0	0.26	0	0
	Acetylcholine	LCMS	0.21	0.84	0	0	0.73	0	0
	Serotonin	LCMS	-0.2	0.84	0	0	0.48	0	0
	Phosphorylcholine	LCMS	-0.18	0.84	0	0	0.28	0	0
	Pantothenic acid	LCMS	-0.22	0.84	0	0	0.37	0	0
	noradrenaline	GCMS	0.18	0.83	0	0	0.93	0	0
	Val-Lys	LCMS	-0.01	0.83	0	0	0.37	0	0
	Cytidine	LCMS	-0.24	0.83	0	0	0.24	0	0
	fucose	GCMS	-0.17	0.83	0	0	0.52	0	0
	Phosphotyrosine	LCMS	0.02	0.83	0	0	0.36	0	0
	Glutamine	LCMS	-0.04	0.83	0	0	0.48	0	0
	Pro-Glu	LCMS	-0.13	0.82	0	0	0.34	0	0
	Cystathionine	LCMS	-0.16	0.82	0	0	0.25	0	0
	Guanosine monophosphate (GMP)	LCMS	0.06	0.82	0	0	0.73	0	0
	Anserine	LCMS	-0.17	0.81	0	0	0.38	0	0
	isothreonic acid	GCMS	-0.24	0.81	0	0	0.43	0	0
	1-Heptadecanoyl-sn-glycero-3-phosphocholine	LCMS	-0.08	0.81	0	0	0.66	0	0
	Oleoyl-carnitine	LCMS	-0.06	0.81	0	0	0.35	0	0
	6(5h)-benzo[c]phenanthridinone, 11,12-dihydro-	GCMS	-0.09	0.81	0	0	0.21	0	0
	beta-Hydroxyisovaleric acid	LCMS	-0.22	0.81	0	0	0.42	0	0
	tocopherol alpha-	GCMS	0.13	0.81	0	0	0.49	0	0
	PS 44:12	LCMS	-0.22	0.8	0	0	0.57	0	0
	PI 36:1	LCMS	-0.25	0.8	0	0	0.21	0	0
	pentadecanoic acid	GCMS	0.07	0.8	0	0	0.34	0	0
	beta-Nicotinamide adenine dinucleotide	LCMS	0	0.8	0	0	0.45	0	0
	Benzyldimethyltetradecylammonium	LCMS	0.21	0.8	0	0	0.26	0	0
	1-Stearoyl-2-oleoyl-sn-glycero-3-phosphoethanolamine	LCMS	0.02	0.79	0	0	0.38	0	0
	Val-Gly	LCMS	-0.14	0.79	0	0	0.51	0	0
	5'-Methylthioadenosine	LCMS	-0.13	0.78	0	0	0.42	0	0
	N-Acetylmethionine	LCMS	-0.11	0.78	0	0	0.31	0	0
	PE 34:2e	LCMS	-0.15	0.77	0	0	0.24	0	0
	Asp-Asp	LCMS	0.02	0.77	0	0	0.33	0	0
	Gly-Ala	LCMS	0.03	0.77	0	0	0.35	0	0
	Betaine	LCMS	-0.13	0.77	0	0	0.63	0	0
	N-Nervonoyl-D-erythro-sphingosylphosphorylcholine	LCMS	-0.19	0.76	0	0	0.59	0	0
	Ala-Glu	LCMS	0.2	0.76	0	0	0.18	0	0
	1-Stearoyl-2-arachidonoyl-sn-glycero-3-phospho-(1'-myo-inositol)	LCMS	-0.04	0.75	0	0	0.61	0	0
	Myristoyl-carnitine	LCMS	0	0.75	0	0	0.37	0	0
	Ornithine	LCMS	-0.17	0.74	0	0	0.24	0	0
	PE 36:3e	LCMS	-0.18	0.74	0	0	0.61	0	0
	Hexanoyl-carnitine	LCMS	0.13	0.73	0	0	0.53	0	0
	Ac-Asp-Glu	LCMS	0	0.73	0	0	0.6	0	0
	Pyruvic acid	LCMS	0.09	0.73	0	0	0.36	0	0
	PI 38:4	LCMS	-0.11	0.73	0	0	0.43	0	0
	Uridine-5-diphosphoacetylglucosamine	LCMS	0.03	0.73	0	0	0.38	0	0
	1-Stearoyl-2-arachidonoyl-sn-glycero-3-phosphoserine	LCMS	-0.14	0.72	0	0	0.69	0	0
	Cholesterol 3-sulfate	LCMS	0.01	0.72	0	0	0.42	0	0
	citric acid	GCMS	0.07	0.72	0	0	0.3	0	0
	PS 36:1	LCMS	-0.12	0.72	0	0	0.6	0	0
	cysteine	GCMS	-0.19	0.72	0	0	0.26	0	0
	3-Hydroxyvaleric acid	LCMS	-0.06	0.71	0	0	0.33	0	0
	Vaccenic acid	LCMS	-0.16	0.71	0	0	0.4	0	0
	Methionine	LCMS	-0.12	0.71	0	0	0.35	0	0
	Thr-Ala	LCMS	-0.02	0.71	0	0	0.19	0	0
	ethanol phosphate	GCMS	0.04	0.71	0	0	0.33	0	0
	Taurine	LCMS	-0.16	0.7	0	0	0.49	0	0
	Ile-Pro	LCMS	-0.15	0.7	0	0	0.41	0	0
	2'-Deoxyguanosine 3'-monophosphate	LCMS	-0.11	0.7	0	0	0.43	0	0
	(3-Carboxypropyl)trimethylammonium	LCMS	-0.12	0.7	0	0	0.46	0	0
	SHexCer d42:2	LCMS	-0.14	0.7	0	0	0.84	0	0
	Proline	LCMS	0.03	0.69	0	0	0.33	0	0
	N-Acetylaspartylglutamic acid	LCMS	-0.01	0.69	0	0	0.61	0	0
	SHexCer d36:1	LCMS	-0.16	0.68	0	0	0.73	0	0
	2-Oleoyl-1-palmitoyl-sn-glycero-3-phosphocholine	LCMS	-0.1	0.68	0	0	0.83	0	0
	phosphate	GCMS	0.03	0.67	0	0	0.21	0	0
	3-Methylcrotonylglycine	LCMS	-0.09	0.67	0	0	0.35	0	0
	N-(15Z-Tetracosenoyl)-1-.beta.-galactosylsphing-4-enine	LCMS	-0.11	0.66	0	0	0.27	0	0
	2-Oleoyl-1-stearoyl-sn-glycero-3-phosphoserine	LCMS	-0.16	0.66	0	0	0.27	0	0
	PE 38:6	LCMS	-0.15	0.66	0	0	0.22	0	0
	Ile-Lys	LCMS	0.12	0.66	0	0	0.36	0	0
	2-Docosahexaenoyl-1-stearoyl-sn-glycero-3-phosphoserine	LCMS	-0.2	0.65	0	0	0.23	0	0
	N-acetylaspartic acid	GCMS	0.11	0.65	0	0	0.38	0	0
	adenosine-5-monophosphate	GCMS	0.21	0.65	0	0	0.4	0	0
	Dehydroascorbic acid	LCMS	-0.08	0.65	0	0	0.52	0	0
	PS 38:1	LCMS	-0.07	0.65	0	0	0.25	0	0
	Arginine	LCMS	-0.13	0.64	0	0	0.5	0	0
	PS 36:2	LCMS	-0.09	0.63	0	0	0.29	0	0
	palmitoleic acid	GCMS	0.08	0.62	0	0	0.2	0	0
	asparagine	GCMS	0.05	0.62	0	0	0.44	0	0
	(3'-sulfo)Gal.beta.-Cer(d18:1/22:0)	LCMS	-0.14	0.62	0	0	0.66	0	0
	3-Methylhistidine	LCMS	0.05	0.61	0	0	0.49	0	0
	1-Palmitoyl-2-arachidonoyl-sn-glycero-3-phosphocholine	LCMS	0.01	0.6	0	0	0.43	0	0
	N-epsilon-Acetyllysine	LCMS	0.04	0.59	0	0	0.44	0	0
	Linoleic acid	LCMS	-0.13	0.59	0	0	0.26	0	0
	maltose	GCMS	0.12	0.59	0	0	0.33	0	0
	Ser-Asp	LCMS	-0.1	0.58	0	0	0.49	0	0
	Ceramide (d18:1/18:0)	LCMS	-0.11	0.57	0	0	0.58	0	0
	xylonolactone	GCMS	-0.18	0.56	0	0	0.28	0	0
	dihydrocholesterol	GCMS	0.13	0.56	0	0	0.5	0	0
	PS 40:6	LCMS	-0.07	0.51	0	0	0.47	0	0
	Ascorbic acid	LCMS	-0.07	0.5	0	0	0.25	0	0
	3-phosphoglycerate	GCMS	0.12	0.5	0	0	0.18	0	0
	1-Hexadecanoyl-2-octadecadienoyl-sn-glycero-3-phosphocholine	LCMS	-0.05	0.49	0	0	0.5	0	0
	1,2-anhydro-myo-inositol	GCMS	-0.13	0.49	0	0	0.19	0	0
	Pseudouridine	LCMS	-0.1	0.47	0	0	0.31	0	0
	pyrophosphate	GCMS	-0.03	0.47	0	0	0.27	0	0
	SM d38:1	LCMS	-0.05	0.47	0	0	0.39	0	0
	valine	GCMS	0.08	0.46	0	0	0.49	0	0
	N-Methylhistidine	LCMS	-0.05	0.46	0	0	0.43	0	0
	Diallyldimethylammonium	LCMS	0.02	0.45	0	0	0.5	0	0
	azelaic acid	GCMS	0.1	0.45	0	0	0.51	0	0
	Panthenol	LCMS	0.07	0.43	0	0	0.16	0	0
	Methylgallate	LCMS	0.06	0.42	0	0	0.2	0	0
	glycerol	GCMS	0.02	0.41	0	0	0.27	0	0
	Ala-Ala	LCMS	0.08	0.4	0	0	0.47	0	0
	3-hydroxy-3-methylglutaric acid	GCMS	-0.02	0.35	0	0	0.37	0	0
	2'-Deoxyguanosine 5'-monophosphate	LCMS	-0.03	0.35	0	0	0.34	0	0
	3'-.alpha.-Sialyl-N-acetyllactosamine	LCMS	0.07	0.35	0	0	0.45	0	0
	Glu-Asp	LCMS	-0.04	0.32	0	0	0.45	0	0
	3-Aminotyrosine	LCMS	-0.05	0.32	0	0	0.44	0	0
	caproic acid	GCMS	0.06	0.31	0	0	0.49	0	0
	homoserine	GCMS	-0.06	0.29	0	0	0.29	0	0
	Gallic acid	LCMS	0.08	0.29	0	0	0.29	0	0
	Ganglioside-GM3a2-6/8(d18:1/18:0)	LCMS	0.06	0.28	0	0	0.27	0	0
	hypotaurine	GCMS	-0.05	0.25	0	0	0.42	0	0
	5-methoxytryptamine	GCMS	-0.02	0.25	0	0	0.76	0	0
	N1-Methyl-4-pyridone-3-carboxamide; LC-tDDA; CE20	LCMS	0	0.15	0	0	0.34	0	0

## Sheet: SupplementaryTable S6
	Supplementary Table S6. PLSDA and RF outputs of brain metabolites for KO and TG comparison. Beta coefficients were obtained from modeling metabolite by genotype, sex, and their interaction. PLSDA VIP scores that were <1, 1-1.249, 1.25-1.49, 1.5-1.749, and >1.75 were assigned 0, 0.25, 0.5, 0.75, and 1 respectively, while RF pval from the permutations that were <0.05, 0.051-0.1, 0.101-0.15, 0.151-0…
	Metabolite	Platform	Beta Coefficient	PLSDA VIP	PLSDA score	RF importance	RF pvalue	RF score	TotalScore
	TMAO	LCMS	-0.77	2.78	1	0.21	0.01	1	2
	N-epsilon-Acetyllysine	LCMS	-0.65	2.03	1	0	0.03	1	2
	mannose	GCMS	0.52	2.22	1	0	0.07	0.75	1.75
	arabitol	GCMS	0.46	1.73	0.75	0	0.02	1	1.75
	dAMP	LCMS	-0.64	1.69	0.75	0	0.01	1	1.75
	Piperine	LCMS	0.2	1.53	0.75	0	0.09	0.75	1.5
	Gly-Asp	LCMS	-0.41	1.41	0.5	0	0.02	1	1.5
	N,N,N-TRIMETHYLLYSINE	LCMS	-0.39	1.3	0.5	0	0.04	1	1.5
	Indoxyl sulfate	LCMS	0.4	1.3	0.5	0	0.04	1	1.5
	cis-Aconitic acid	LCMS	-0.14	1.27	0.5	0	0.04	1	1.5
	Ile-Glu	LCMS	0.37	1.35	0.5	0	0.08	0.75	1.25
	1-Hydroxy-2-naphthoic acid	LCMS	-0.04	1.33	0.5	0	0.08	0.75	1.25
	Ile-Ala	LCMS	-0.27	1.11	0.25	0	0.05	1	1.25
	arachidonic acid	GCMS	0.37	1.08	0.25	0	0.04	1	1.25
	beta-Hydroxyisovaleric acid	LCMS	0.3	1.06	0.25	0	0.05	1	1.25
	phosphoethanolamine	GCMS	0.34	1.04	0.25	0	0.03	1	1.25
	Ala-Ala	LCMS	0.47	2.07	1	0	0.4	0	1
	2,4-Di-tert-butyl-6-[(dimethylamino)methyl]phenol	LCMS	-0.44	1.57	0.75	0	0.17	0.25	1
	fructose-1-phosphate	GCMS	0.36	1.13	0.25	0	0.08	0.75	1
	2,5-dihydroxypyrazine	GCMS	0.37	1.03	0.25	0	0.08	0.75	1
	Val-Glu	LCMS	0.14	1.01	0.25	0	0.09	0.75	1
	NAD	LCMS	-0.29	1.01	0.25	0	0.07	0.75	1
	N-carbamoylaspartate	GCMS	-0.36	1	0.25	0	0.09	0.75	1
	Cystathionine	LCMS	0.22	0.96	0	0	0.03	1	1
	Hexanoyl-carnitine	LCMS	0.03	0.89	0	0	0.04	1	1
	N8-Acetylspermidine	LCMS	-0.21	0.82	0	0	0.04	1	1
	N-methyl-UMP	GCMS	0.24	0.82	0	0	0.03	1	1
	2-monoolein	GCMS	-0.22	0.8	0	0	0.04	1	1
	Pentaethylene glycol	LCMS	-0.2	0.73	0	0	0.05	1	1
	UMP	LCMS	-0.55	1.6	0.75	0	0.97	0	0.75
	Flavin adenine dinucleotide	LCMS	-0.52	1.6	0.75	0	0.71	0	0.75
	Histamine	LCMS	0.39	1.56	0.75	0	0.57	0	0.75
	Cytidine	LCMS	-0.4	1.55	0.75	0	0.31	0	0.75
	Serine	LCMS	-0.54	1.53	0.75	0	0.44	0	0.75
	Val-Gly	LCMS	0.43	1.42	0.5	0	0.17	0.25	0.75
	glycine	GCMS	-0.17	1.3	0.5	0	0.16	0.25	0.75
	gamma-Glutamylglutamine	LCMS	-0.4	1.19	0.25	0	0.15	0.5	0.75
	Ornithine	LCMS	0.34	1.13	0.25	0	0.12	0.5	0.75
	Urea	LCMS	-0.2	1.03	0.25	0	0.13	0.5	0.75
	Ceramide (d18:1/18:0)	LCMS	-0.29	0.94	0	0	0.1	0.75	0.75
	glycerol-alpha-phosphate	GCMS	0.29	0.92	0	0	0.1	0.75	0.75
	leucine	GCMS	0.16	0.89	0	0	0.06	0.75	0.75
	isothreonic acid	GCMS	0.23	0.86	0	0	0.09	0.75	0.75
	6(5h)-benzo[c]phenanthridinone, 11,12-dihydro-	GCMS	-0.18	0.78	0	0	0.06	0.75	0.75
	Adenosine	LCMS	-0.15	0.74	0	0	0.1	0.75	0.75
	cholesterol	GCMS	-0.16	0.62	0	0	0.06	0.75	0.75
	Panthenol	LCMS	-0.02	0.61	0	0	0.07	0.75	0.75
	N-Methylalanine	LCMS	-0.47	1.44	0.5	0	0.45	0	0.5
	3-Aminotyrosine	LCMS	0.39	1.44	0.5	0	0.2	0	0.5
	citric acid	GCMS	-0.33	1.42	0.5	0	0.51	0	0.5
	2'-Deoxycytidine	LCMS	-0.44	1.42	0.5	0	0.36	0	0.5
	Serotonin	LCMS	0.21	1.42	0.5	0	0.6	0	0.5
	Glu-Asp	LCMS	-0.44	1.41	0.5	0	0.73	0	0.5
	ethanol phosphate	GCMS	-0.39	1.4	0.5	0	0.89	0	0.5
	Ethanolamine	LCMS	-0.42	1.39	0.5	0	0.41	0	0.5
	2-deoxypentitol	GCMS	0.4	1.36	0.5	0	0.7	0	0.5
	Uracil	LCMS	-0.34	1.36	0.5	0	0.7	0	0.5
	Pyroglutamic acid	LCMS	-0.43	1.35	0.5	0	0.83	0	0.5
	Xylitol	LCMS	0	1.35	0.5	0	0.29	0	0.5
	Asp-Thr	LCMS	-0.38	1.35	0.5	0	0.3	0	0.5
	Ganglioside-GM3a2-6/8(d18:1/18:0)	LCMS	-0.2	1.34	0.5	0	0.25	0	0.5
	Citraconic acid	LCMS	-0.49	1.33	0.5	0	0.33	0	0.5
	4-aminovaleric acid betaine	LCMS	0.39	1.32	0.5	0	0.27	0	0.5
	Lactic acid	LCMS	-0.15	1.31	0.5	0	0.37	0	0.5
	Gly-Ala	LCMS	-0.21	1.3	0.5	0	0.3	0	0.5
	Guanosine 5'-diphosphate-D-mannose	LCMS	-0.03	1.3	0.5	0	0.28	0	0.5
	Pro-Glu	LCMS	-0.38	1.3	0.5	0	0.28	0	0.5
	Uridine-5-diphosphoacetylglucosamine	LCMS	-0.41	1.3	0.5	0	0.33	0	0.5
	3-Hydroxyvaleric acid	LCMS	0.05	1.3	0.5	0	0.24	0	0.5
	sorbitol	GCMS	0.28	1.3	0.5	0	0.25	0	0.5
	Proline	LCMS	-0.34	1.29	0.5	0	0.83	0	0.5
	glucose-1-phosphate	GCMS	0.39	1.29	0.5	0	0.38	0	0.5
	Pro-Asp	LCMS	-0.38	1.29	0.5	0	0.35	0	0.5
	alpha-Galactosamine-1-phosphate	LCMS	-0.38	1.27	0.5	0	0.83	0	0.5
	uridine	GCMS	0.44	1.27	0.5	0	0.73	0	0.5
	4-Hydroxyhippuric acid	LCMS	0.03	1.27	0.5	0	0.85	0	0.5
	5-methoxytryptamine	GCMS	0.4	1.27	0.5	0	0.29	0	0.5
	Cytidine 5'-diphosphate ethanolamine	LCMS	-0.15	1.26	0.5	0	0.64	0	0.5
	N-Acetylmethionine	LCMS	-0.39	1.26	0.5	0	0.75	0	0.5
	3'-.alpha.-Sialyl-N-acetyllactosamine	LCMS	-0.22	1.26	0.5	0	0.36	0	0.5
	Glutathione (reduced)	LCMS	-0.36	1.26	0.5	0	0.66	0	0.5
	Cortodoxone	LCMS	-0.26	1.25	0.5	0	0.26	0	0.5
	Ile-Pro	LCMS	-0.28	1.13	0.25	0	0.17	0.25	0.5
	1-Stearoyl-2-oleoyl-sn-glycero-3-phosphocholine	LCMS	0.18	1.13	0.25	0	0.16	0.25	0.5
	Vaccenic acid	LCMS	0.26	0.95	0	0	0.15	0.5	0.5
	Val-Lys	LCMS	-0.03	0.93	0	0	0.14	0.5	0.5
	pentadecanoic acid	GCMS	-0.19	0.84	0	0	0.14	0.5	0.5
	3-(Hydroxymethyl)phenol	LCMS	0.14	0.72	0	0	0.11	0.5	0.5
	Lysine	LCMS	0.11	0.69	0	0	0.13	0.5	0.5
	asparagine	GCMS	-0.02	0.68	0	0	0.11	0.5	0.5
	Glu-Glu	LCMS	-0.36	1.25	0.25	0	0.5	0	0.25
	Ile-Ser	LCMS	-0.44	1.24	0.25	0	0.54	0	0.25
	N-Nervonoyl-D-erythro-sphingosylphosphorylcholine	LCMS	0.36	1.23	0.25	0	0.63	0	0.25
	erythritol	GCMS	0.16	1.22	0.25	0	0.5	0	0.25
	PE 34:2e	LCMS	0.34	1.22	0.25	0	0.37	0	0.25
	Dehydroascorbic acid	LCMS	-0.3	1.21	0.25	0	0.41	0	0.25
	isocitric acid	GCMS	-0.33	1.21	0.25	0	0.89	0	0.25
	PE 38:6	LCMS	-0.26	1.19	0.25	0	0.32	0	0.25
	Histidine	LCMS	0.31	1.19	0.25	0	0.7	0	0.25
	Taurine	LCMS	-0.2	1.19	0.25	0	0.3	0	0.25
	Phenylphosphoric acid	LCMS	-0.13	1.19	0.25	0	0.31	0	0.25
	Uridine diphosphate galactose	LCMS	-0.35	1.18	0.25	0	0.71	0	0.25
	N1-Methyl-4-pyridone-3-carboxamide; LC-tDDA; CE20	LCMS	-0.33	1.18	0.25	0	0.21	0	0.25
	fructose	GCMS	-0.38	1.18	0.25	0	0.53	0	0.25
	Creatine	LCMS	-0.37	1.17	0.25	0	0.46	0	0.25
	2-Oleoyl-1-stearoyl-sn-glycero-3-phosphoserine	LCMS	0.35	1.17	0.25	0	0.34	0	0.25
	(3-Carboxypropyl)trimethylammonium	LCMS	-0.34	1.16	0.25	0	0.56	0	0.25
	PE 36:3e	LCMS	0.34	1.16	0.25	0	0.32	0	0.25
	1,2-anhydro-myo-inositol	GCMS	0.34	1.16	0.25	0	0.62	0	0.25
	Phosphorylcholine	LCMS	0.09	1.15	0.25	0	0.57	0	0.25
	Ala-Val	LCMS	-0.26	1.15	0.25	0	0.2	0	0.25
	Gln-Gln	LCMS	-0.37	1.15	0.25	0	0.24	0	0.25
	2-Docosahexaenoyl-1-stearoyl-sn-glycero-3-phosphoserine	LCMS	-0.13	1.14	0.25	0	0.32	0	0.25
	Thr-Ala	LCMS	-0.37	1.14	0.25	0	0.28	0	0.25
	Ala-Glu	LCMS	-0.37	1.14	0.25	0	0.24	0	0.25
	2-ketobutyric acid	GCMS	0.32	1.13	0.25	0	0.62	0	0.25
	Citrulline	LCMS	-0.38	1.13	0.25	0	0.26	0	0.25
	N-Acetylglutamic acid	LCMS	-0.33	1.12	0.25	0	0.81	0	0.25
	Lauramidopropyl betaine	LCMS	0.27	1.12	0.25	0	0.59	0	0.25
	Arginine	LCMS	0.33	1.12	0.25	0	0.83	0	0.25
	Arg-Glu	LCMS	-0.2	1.12	0.25	0	0.28	0	0.25
	1-Palmitoyl-2-arachidonoyl-sn-glycero-3-phosphocholine	LCMS	-0.24	1.12	0.25	0	0.33	0	0.25
	Orotic acid	LCMS	-0.24	1.12	0.25	0	0.6	0	0.25
	Methionine	LCMS	-0.37	1.12	0.25	0	0.4	0	0.25
	Gln-Glu	LCMS	-0.37	1.12	0.25	0	0.4	0	0.25
	PE 38:6e	LCMS	0.21	1.12	0.25	0	0.23	0	0.25
	Guanosine monophosphate (GMP)	LCMS	-0.24	1.11	0.25	0	0.87	0	0.25
	Sarcosine	LCMS	-0.27	1.11	0.25	0	0.96	0	0.25
	PS 40:6	LCMS	-0.25	1.11	0.25	0	0.32	0	0.25
	Linoleic acid	LCMS	0.33	1.11	0.25	0	0.37	0	0.25
	Ser-Asp	LCMS	-0.33	1.11	0.25	0	0.59	0	0.25
	2'-Deoxyguanosine 3'-monophosphate	LCMS	-0.21	1.11	0.25	0	0.39	0	0.25
	N,N-Dimethylarginine	LCMS	-0.34	1.1	0.25	0	0.5	0	0.25
	PS 38:1	LCMS	0.32	1.09	0.25	0	0.67	0	0.25
	2'-Deoxyguanosine 5'-monophosphate	LCMS	-0.1	1.09	0.25	0	0.3	0	0.25
	1-Hexadecanoyl-2-octadecadienoyl-sn-glycero-3-phosphocholine	LCMS	-0.23	1.09	0.25	0	0.35	0	0.25
	3-Methylhistidine	LCMS	-0.2	1.09	0.25	0	0.35	0	0.25
	PE 36:5e	LCMS	0.05	1.08	0.25	0	0.18	0	0.25
	(3'-sulfo)Gal.beta.-Cer(d18:1/22:0)	LCMS	0.31	1.08	0.25	0	0.36	0	0.25
	Thr-Asp	LCMS	-0.29	1.07	0.25	0	0.48	0	0.25
	1,2-Dipalmitoyl-sn-glycero-O-ethyl-3-phosphatidylcholine	LCMS	-0.17	1.07	0.25	0	0.19	0	0.25
	Dihydroorotic acid	LCMS	-0.22	1.07	0.25	0	0.82	0	0.25
	beta-Nicotinamide adenine dinucleotide	LCMS	-0.32	1.07	0.25	0	0.43	0	0.25
	N-Acetylmannosamine	LCMS	-0.22	1.07	0.25	0	0.29	0	0.25
	PI 36:1	LCMS	0.33	1.07	0.25	0	0.25	0	0.25
	SHexCer d42:2	LCMS	0.3	1.06	0.25	0	0.5	0	0.25
	PE 19:1	LCMS	0.26	1.06	0.25	0	0.32	0	0.25
	Guanidinopropionic acid	LCMS	-0.25	1.06	0.25	0	0.28	0	0.25
	CDP-choline	LCMS	-0.15	1.06	0.25	0	0.92	0	0.25
	1-monostearin	GCMS	0.18	1.06	0.25	0	0.17	0	0.25
	Thiamine	LCMS	-0.05	1.06	0.25	0	0.27	0	0.25
	lyxitol	GCMS	0.29	1.05	0.25	0	0.2	0	0.25
	PS 36:1	LCMS	0.3	1.05	0.25	0	0.4	0	0.25
	Xanthosine	LCMS	-0.27	1.05	0.25	0	0.53	0	0.25
	Ile-Lys	LCMS	-0.33	1.05	0.25	0	0.55	0	0.25
	Alanine	LCMS	-0.31	1.04	0.25	0	0.31	0	0.25
	Propionylcarnitine	LCMS	-0.26	1.04	0.25	0	0.4	0	0.25
	Ribose-5-phosphate	LCMS	-0.24	1.03	0.25	0	0.32	0	0.25
	Aconitic acid	LCMS	-0.27	1.03	0.25	0	0.23	0	0.25
	N-(Octadecanoyl)sphing-4-enine-1-phosphocholine	LCMS	-0.19	1.01	0.25	0	0.29	0	0.25
	Carnosine	LCMS	0.24	1.01	0.25	0	0.28	0	0.25
	1-Stearoyl-2-arachidonoyl-sn-glycero-3-phospho-(1'-myo-inositol)	LCMS	0.16	1.01	0.25	0	0.41	0	0.25
	Pantothenic acid	LCMS	-0.1	0.87	0	0	0.17	0.25	0.25
	3-Hydroxybutyric acid	LCMS	0.2	0.75	0	0	0.16	0.25	0.25
	methanolphosphate	GCMS	-0.2	0.73	0	0	0.2	0.25	0.25
	2-Hydroxyisobutyric acid	LCMS	0.07	0.64	0	0	0.16	0.25	0.25
	arachidic acid	GCMS	-0.11	0.57	0	0	0.16	0.25	0.25
	succinic acid	GCMS	-0.08	0.48	0	0	0.16	0.25	0.25
	Glutathione oxidized	LCMS	-0.08	1	0	0	0.22	0	0
	SHexCer d36:1	LCMS	0.3	0.99	0	0	0.35	0	0
	Anserine	LCMS	0.27	0.99	0	0	0.3	0	0
	1-Methyladenosine	LCMS	0.06	0.99	0	0	0.98	0	0
	Erythronolactone	LCMS	-0.11	0.98	0	0	0.26	0	0
	flavin adenine	GCMS	-0.28	0.98	0	0	0.29	0	0
	Acetylcholine	LCMS	-0.25	0.98	0	0	0.33	0	0
	1-Palmitoyl-2-oleoyl-phosphatidylglycerol	LCMS	0.19	0.97	0	0	0.3	0	0
	N-Methylhistidine	LCMS	-0.19	0.96	0	0	0.23	0	0
	1-Oleoyl-2-palmitoyl-sn-glycero-3-phosphocholine	LCMS	0.06	0.96	0	0	0.3	0	0
	N-Methylvaline	LCMS	-0.15	0.95	0	0	0.9	0	0
	2-hydroxyglutaric acid	GCMS	-0.17	0.95	0	0	0.24	0	0
	Phenylalanine	LCMS	-0.22	0.94	0	0	0.33	0	0
	S-Adenosyl-methionine	LCMS	-0.14	0.94	0	0	0.72	0	0
	N-(15Z-Tetracosenoyl)-1-.beta.-galactosylsphing-4-enine	LCMS	0.22	0.94	0	0	0.67	0	0
	PS 36:2	LCMS	0.28	0.94	0	0	0.75	0	0
	Pyruvic acid	LCMS	-0.26	0.94	0	0	0.33	0	0
	Methylacetate	LCMS	-0.1	0.93	0	0	0.34	0	0
	glyceric acid	GCMS	0.16	0.93	0	0	0.37	0	0
	threonic acid	GCMS	-0.27	0.93	0	0	0.34	0	0
	5'-Methylthioadenosine	LCMS	-0.22	0.92	0	0	0.33	0	0
	caproic acid	GCMS	-0.27	0.92	0	0	0.19	0	0
	Betaine	LCMS	0.24	0.92	0	0	0.28	0	0
	Asp-Asp	LCMS	-0.18	0.92	0	0	0.24	0	0
	4-Hydroxybutanoic acid lactone	LCMS	0.13	0.92	0	0	0.63	0	0
	.gamma.-Aminobutyric acid	LCMS	0.12	0.92	0	0	0.45	0	0
	isothreitol	GCMS	0.06	0.92	0	0	0.31	0	0
	Pro-Asn	LCMS	-0.26	0.92	0	0	0.23	0	0
	dehydroabietic acid	GCMS	0.14	0.91	0	0	0.27	0	0
	Guanosine	LCMS	0.15	0.91	0	0	0.9	0	0
	1-(1Z-Octadecenyl)-2-(4Z,7Z,10Z,13Z,16Z,19Z-docosahexaenoyl)-sn-glycero-3-phosphoethanolamine	LCMS	-0.03	0.91	0	0	0.25	0	0
	LPC 18:1	LCMS	0.21	0.91	0	0	0.85	0	0
	2-Pyridone	LCMS	-0.25	0.91	0	0	0.56	0	0
	Nicotinamide	LCMS	-0.13	0.91	0	0	0.42	0	0
	Glutamine	LCMS	-0.27	0.91	0	0	0.23	0	0
	N-Acetyl-D-lactosamine	LCMS	-0.09	0.9	0	0	0.62	0	0
	Glutaric acid	LCMS	0.06	0.9	0	0	0.32	0	0
	N-Acetylneuraminic acid	LCMS	-0.1	0.89	0	0	0.23	0	0
	4-Guanidinobutyric acid	LCMS	0.15	0.89	0	0	0.29	0	0
	1-Stearoyl-2-arachidonoyl-sn-glycero-3-phosphoserine	LCMS	0.21	0.89	0	0	0.3	0	0
	Adenylosuccinic acid	LCMS	-0.23	0.89	0	0	0.59	0	0
	2-Aminoethanethiol	LCMS	-0.07	0.89	0	0	0.4	0	0
	Diallyldimethylammonium	LCMS	-0.26	0.89	0	0	0.27	0	0
	2-Docosahexaenoyl-1-stearoyl-sn-glycero-3-phosphoethanolamine	LCMS	-0.07	0.88	0	0	0.65	0	0
	Threonine	LCMS	-0.15	0.88	0	0	0.39	0	0
	Pseudouridine	LCMS	-0.27	0.88	0	0	0.59	0	0
	cis-gondoic acid	GCMS	-0.02	0.88	0	0	0.64	0	0
	2-Arachidonoyl-1-stearoyl-sn-glycero-3-phosphoethanolamine	LCMS	-0.11	0.88	0	0	0.29	0	0
	glycerol-3-galactoside	GCMS	-0.16	0.88	0	0	0.49	0	0
	3-Hydroxyglutaric acid	LCMS	-0.2	0.88	0	0	0.35	0	0
	PE 36:1	LCMS	0.22	0.88	0	0	0.26	0	0
	N-Acetylhistidine	LCMS	0.17	0.87	0	0	0.34	0	0
	Methylgallate	LCMS	0.26	0.87	0	0	0.16	0	0
	Pro-Gln	LCMS	-0.25	0.87	0	0	0.23	0	0
	1-hexadecanol	GCMS	-0.26	0.87	0	0	0.27	0	0
	O-Phosphocholine	LCMS	-0.08	0.87	0	0	0.44	0	0
	heptadecanoic acid	GCMS	-0.29	0.87	0	0	0.22	0	0
	LPI 20:4	LCMS	-0.21	0.86	0	0	0.3	0	0
	2-Oleoyl-1-palmitoyl-sn-glycero-3-phosphocholine	LCMS	-0.07	0.86	0	0	0.41	0	0
	3-phosphoglycerate	GCMS	-0.2	0.86	0	0	0.73	0	0
	beta-glycerolphosphate	GCMS	0.19	0.85	0	0	0.22	0	0
	PE 40:6	LCMS	-0.02	0.84	0	0	0.22	0	0
	Oleoyl-carnitine	LCMS	0.07	0.83	0	0	0.38	0	0
	homoserine	GCMS	0.14	0.82	0	0	0.23	0	0
	PE 36:4	LCMS	-0.13	0.81	0	0	0.62	0	0
	1-Octadecanoyl-2-octadecenoyl-sn-glycero-3-phosphocholine	LCMS	0.09	0.81	0	0	0.34	0	0
	Hypoxanthine	LCMS	-0.07	0.81	0	0	0.4	0	0
	Docosahexanoic acid	LCMS	-0.2	0.81	0	0	0.35	0	0
	ribonic acid	GCMS	0.26	0.81	0	0	0.51	0	0
	S-Adenosyl-homocysteine	LCMS	-0.14	0.81	0	0	0.32	0	0
	(2R)-3-Hydroxyisovaleroylcarnitine	LCMS	-0.13	0.81	0	0	0.49	0	0
	Isovaleryl-carnitine	LCMS	-0.15	0.81	0	0	0.24	0	0
	PI 38:4	LCMS	0.14	0.81	0	0	0.58	0	0
	Glycerophosphocholine	LCMS	-0.09	0.8	0	0	0.32	0	0
	1-Heptadecanoyl-sn-glycero-3-phosphocholine	LCMS	0.05	0.8	0	0	0.66	0	0
	Acetylcarnitine	LCMS	-0.1	0.8	0	0	0.41	0	0
	stearic acid	GCMS	-0.09	0.8	0	0	0.43	0	0
	Taurocholic acid	LCMS	0.12	0.8	0	0	0.24	0	0
	Choline	LCMS	-0.13	0.79	0	0	0.37	0	0
	1-(1Z-Octadecenyl)-2-(5Z,8Z,11Z,14Z-eicosatetraenoyl)-sn-glycero-3-phosphoethanolamine	LCMS	0.01	0.79	0	0	0.35	0	0
	3-Hydroxybutyrylcarnitine	LCMS	0.12	0.79	0	0	0.41	0	0
	fructose-6-phosphate	GCMS	0.21	0.79	0	0	0.2	0	0
	Carnitine	LCMS	-0.09	0.79	0	0	0.38	0	0
	1-Palmitoyl-sn-glycero-3-phosphocholine	LCMS	-0.14	0.78	0	0	0.33	0	0
	N-alpha-methylhistamine	LCMS	-0.07	0.78	0	0	0.9	0	0
	Palmitoyl-carnitine	LCMS	0.02	0.78	0	0	0.3	0	0
	LPC 16:0	LCMS	-0.12	0.78	0	0	0.46	0	0
	isoleucine	GCMS	0.2	0.77	0	0	0.14	0	0
	2-Aminoadipic acid	LCMS	-0.09	0.77	0	0	0.87	0	0
	N-Acetylaspartylglutamic acid	LCMS	0.13	0.76	0	0	0.38	0	0
	hypotaurine	GCMS	0.26	0.76	0	0	0.65	0	0
	4-Aminobenzoic acid	LCMS	0.2	0.76	0	0	0.25	0	0
	1-Stearoyl-2-hydroxy-sn-glycero-3-phosphocholine	LCMS	0.04	0.76	0	0	0.41	0	0
	Cholesterol 3-sulfate	LCMS	0.2	0.76	0	0	0.84	0	0
	palmitic acid	GCMS	-0.19	0.76	0	0	0.46	0	0
	malic acid	GCMS	0.11	0.75	0	0	0.46	0	0
	Ac-Asp-Glu	LCMS	0.11	0.74	0	0	0.79	0	0
	butyrolactam	GCMS	0.24	0.73	0	0	0.25	0	0
	dihydrocholesterol	GCMS	-0.22	0.73	0	0	0.27	0	0
	Inosine	LCMS	-0.06	0.73	0	0	0.32	0	0
	Phosphotyrosine	LCMS	0.01	0.72	0	0	0.34	0	0
	3-Methoxytyramine	LCMS	0.01	0.72	0	0	0.54	0	0
	glycerol	GCMS	0.21	0.72	0	0	0.65	0	0
	PG 44:12	LCMS	-0.05	0.71	0	0	0.26	0	0
	LPE 22:6	LCMS	-0.21	0.71	0	0	0.21	0	0
	inosine 5-monophosphate	GCMS	0.05	0.71	0	0	0.52	0	0
	LPI 18:0	LCMS	0.07	0.7	0	0	1	0	0
	Xanthine	LCMS	0.04	0.69	0	0	0.28	0	0
	PS 34:1	LCMS	0.01	0.69	0	0	0.4	0	0
	Cysteine-glutathione disulfide	LCMS	-0.1	0.68	0	0	0.23	0	0
	3-Methylcrotonylglycine	LCMS	0.1	0.67	0	0	0.68	0	0
	2-Oleoyl-1-palmitoyl-sn-glycero-3-phosphoserine	LCMS	-0.04	0.67	0	0	0.6	0	0
	Adenosine 5'-diphosphoribose	LCMS	0.13	0.67	0	0	0.15	0	0
	N-Methylglutamic acid	LCMS	-0.09	0.66	0	0	0.34	0	0
	Asp-Val	LCMS	-0.06	0.66	0	0	0.77	0	0
	1-Stearoyl-2-oleoyl-sn-glycero-3-phosphoethanolamine	LCMS	-0.04	0.66	0	0	0.34	0	0
	Glucose-6-phosphate	LCMS	0.05	0.65	0	0	0.29	0	0
	N,N-Dimethyl-lysine; LC-tDDA; CE20	LCMS	-0.18	0.65	0	0	0.2	0	0
	Dopamine	GCMS	0.14	0.65	0	0	0.25	0	0
	Saccharopine	LCMS	-0.02	0.65	0	0	0.35	0	0
	maleic acid	GCMS	-0.19	0.64	0	0	0.17	0	0
	PS 44:12	LCMS	0.08	0.64	0	0	0.25	0	0
	3-Hydroxyphenylacetic acid	LCMS	0.2	0.64	0	0	0.55	0	0
	4-Hydroxyphenyllactic acid	LCMS	0.06	0.64	0	0	0.64	0	0
	Myristoyl-carnitine	LCMS	-0.01	0.63	0	0	0.55	0	0
	alpha-aminoadipic acid	GCMS	0.14	0.63	0	0	0.14	0	0
	fucose	GCMS	-0.1	0.63	0	0	0.16	0	0
	3,5-Dihydroxyphenylglycine	LCMS	-0.05	0.6	0	0	0.28	0	0
	Tyrosine	LCMS	-0.07	0.6	0	0	0.68	0	0
	Adenine	LCMS	-0.02	0.59	0	0	0.58	0	0
	Glutarylcarnitine	LCMS	-0.09	0.59	0	0	0.19	0	0
	fumaric acid	GCMS	0.05	0.59	0	0	0.45	0	0
	inositol-4-monophosphate	GCMS	0.08	0.59	0	0	0.22	0	0
	tocopherol alpha-	GCMS	-0.06	0.59	0	0	0.46	0	0
	3,4-dihydroxyphenylacetic acid	GCMS	-0.1	0.59	0	0	0.19	0	0
	2-Hydroxyacetophenone	LCMS	0	0.58	0	0	0.93	0	0
	phosphoglycolic acid	GCMS	-0.17	0.58	0	0	0.39	0	0
	phosphate	GCMS	-0.15	0.57	0	0	0.23	0	0
	azelaic acid	GCMS	0.09	0.57	0	0	0.2	0	0
	zymosterol	GCMS	0.15	0.55	0	0	0.18	0	0
	myo-inositol	GCMS	-0.06	0.55	0	0	0.27	0	0
	oleic acid	GCMS	-0.08	0.55	0	0	0.23	0	0
	N-acetylaspartic acid	GCMS	-0.09	0.54	0	0	0.2	0	0
	noradrenaline	GCMS	-0.09	0.54	0	0	0.26	0	0
	1-monopalmitin	GCMS	-0.06	0.53	0	0	0.22	0	0
	adenosine-5-monophosphate	GCMS	0.09	0.52	0	0	0.57	0	0
	Gallic acid	LCMS	0.17	0.52	0	0	0.23	0	0
	Ascorbic acid	LCMS	0.06	0.5	0	0	0.32	0	0
	cytidine-5-monophosphate	GCMS	0.05	0.49	0	0	0.31	0	0
	Aspartic acid	LCMS	-0.07	0.49	0	0	0.63	0	0
	oxalic acid	GCMS	0.12	0.49	0	0	0.43	0	0
	glutamic acid	GCMS	0.05	0.48	0	0	0.53	0	0
	Tryptophan	LCMS	-0.08	0.46	0	0	0.48	0	0
	UDP-N-acetylglucosamine	GCMS	-0.04	0.46	0	0	0.22	0	0
	glucose	GCMS	0.11	0.46	0	0	0.18	0	0
	PI 38:6	LCMS	0.06	0.44	0	0	0.23	0	0
	SM d38:1	LCMS	-0.12	0.44	0	0	0.21	0	0
	Benzyldimethyltetradecylammonium	LCMS	0.08	0.42	0	0	0.23	0	0
	pyrophosphate	GCMS	0.02	0.4	0	0	0.79	0	0
	3-hydroxy-3-methylglutaric acid	GCMS	-0.04	0.39	0	0	0.3	0	0
	maltose	GCMS	-0.11	0.38	0	0	0.25	0	0
	oleamide	GCMS	0.09	0.37	0	0	0.23	0	0
	4-Imidazoleacrylic acid	LCMS	-0.02	0.36	0	0	0.16	0	0
	alanine	GCMS	0	0.35	0	0	0.72	0	0
	valine	GCMS	-0.1	0.35	0	0	0.37	0	0
	creatinine	GCMS	0.05	0.33	0	0	0.17	0	0
	xylonolactone	GCMS	0.09	0.3	0	0	0.32	0	0
	cysteine	GCMS	0.03	0.29	0	0	0.22	0	0
	palmitoleic acid	GCMS	0.08	0.27	0	0	0.5	0	0
	3-hydroxybutyric acid	GCMS	-0.01	0.24	0	0	0.23	0	0
	Trehalose	LCMS	0.02	0.18	0	0	0.62	0	0
	Sucrose	LCMS	-0.01	0.08	0	0	0.25	0	0
